# Supplementary material for: Deciphering transcriptomic signatures in schizophrenia, bipolar disorder, and major depressive disorder
Source: Front Psychiatry. 2025 Jul 14;16:1574458. doi: 10.3389/fpsyt.2025.1574458 (PMC12301984; doi:10.3389/fpsyt.2025.1574458)
Supplement: Supplementary file 3 [file DataSheet1.xlsx]

## Sheet: Suppl Tables
Table S1: The disease specific dataset from each study
Table S2: The metadata associated with the study
Table S3: TheDifferential expressed gene dataset obtained using the DESeq2 for each disease cndition
Table S4: Cibersort immune cell deconvolution analysis.
Table S5: The Drug-gene interaction

## Sheet: Table S1
Disease	Sample		Study	Sample	Type	Full Name
Bipolar	117		PRJNA314463	24	Control	Control
Control	174			30	BD	Bipolar Disorder
Major Depressive Disorder	94			28	SCZ	Schizophrenia
Schzophrenia	173
			PRJNA319583	87	Control	Control
				87	BD	Bipolar Disorder
				94	MDD	Major Depressive Disorder
				84	SCZ	Schizophrenia
			PRJNA379666	24	Control	Control
				22	SCZ	Schizophrenia
			PRJNA574470	39	Control	Control
				39	SCZ	Schizophrenia

## Sheet: Table S2
Run (PRJNA314463)	brain_region	disease_stage	source_name		Run (PRJNA319583)	age_at_death	brain_region	clinical_diagnosis	gender	source_name		tissue		Run (PRJNA379666)	AGE	disease	disease_stage	sex	tissue		Run (PRJNA574470)	AGE	diagnosis	gender	hippocampal_subfield	source_name	tissue
SRR3206740	Brodmann's Area 11	Bipolar Disorder	Brain		SRR3438555	40	AnCg	Control	male	AnCg_Control		brain		SRR5361428	55.91	Control	No Diagnosis on Axis 1;Deferred;Hypertension;Atherosclerotic CVD (ASHCVD);	male	amygdala 46		SRR10192632	68	control	female	CA1	hippocampus	hippocampus
SRR3206741	Brodmann's Area 11	Bipolar Disorder	Brain		SRR3438556	58	AnCg	Major Depression	male	AnCg_Major Depression		brain		SRR5361429	51.9	Schizo	Schizophrenia; Undifferentiated;Polysubstance Abuse;Polysubstance Intoxication;Deferred;Obesity;Chronic Pain;Emphysema;Hyponatremia (polydipsia);	female	amygdala 45		SRR10192633	49	control	male	CA1	hippocampus	hippocampus
SRR3206742	Brodmann's Area 11	Bipolar Disorder	Brain		SRR3438557	56	AnCg	Bipolar Disorder	female	AnCg_Bipolar Disorder		brain		SRR5361430	46.12	Control	No Diagnosis on Axis 1;Deferred;Obesity;Atherosclerotic CVD (ASHCVD);Pulmonary Embolism (PE);	male	amygdala 44		SRR10192634	58	control	male	CA1	hippocampus	hippocampus
SRR3206743	Brodmann's Area 11	Bipolar Disorder	Brain		SRR3438558	49	AnCg	Major Depression	male	AnCg_Major Depression		brain		SRR5361431	41.01	Control	No Diagnosis on Axis 1;Deferred;Obesity;	male	amygdala 43		SRR10192635	49	control	female	CA1	hippocampus	hippocampus
SRR3206744	Brodmann's Area 11	Bipolar Disorder	Brain		SRR3438559	31	nAcc	Schizophrenia	female	nAcc_Schizophrenia		brain		SRR5361432	40.38	Control	No Diagnosis on Axis 1;Deferred;Obesity;Other (Specify);Atherosclerotic CVD (ASHCVD);	male	amygdala 42		SRR10192636	54	control	male	CA1	hippocampus	hippocampus
SRR3206745	Brodmann's Area 11	Bipolar Disorder	Brain		SRR3438560	43	nAcc	Control	male	nAcc_Control		brain		SRR5361433	47.56	Schizo	Schizoaffective; Bipolar;Deferred;Hypertension;Obesity;Diabetes Mellitus; Type II (Non-IDDM);	female	amygdala 41		SRR10192637	50	control	male	CA1	hippocampus	hippocampus
SRR3206746	Brodmann's Area 11	Bipolar Disorder	Brain		SRR3438561	45	nAcc	Control	male	nAcc_Control		brain		SRR5361434	16.53	Control	No Dx on Axis I(Developmental<Age18);Deferred;Juraj DB Tentative Dx;Asthma; unspecified;Pneumonia; unspecified;Other (Specify);	male	amygdala 40		SRR10192638	51	control	male	CA1	hippocampus	hippocampus
SRR3206747	Brodmann's Area 11	Bipolar Disorder	Brain		SRR3438562	53	nAcc	Schizophrenia	female	nAcc_Schizophrenia		brain		SRR5361435	21.06	Schizo	Schizophrenia; Paranoid;Deferred;None;	male	amygdala 39		SRR10192639	55	control	male	CA1	hippocampus	hippocampus
SRR3206748	Brodmann's Area 11	Bipolar Disorder	Brain		SRR3438563	44	AnCg	Control	male	AnCg_Control		brain		SRR5361436	33.71	Schizo	Schizophrenia; Undifferentiated;Inhalant Abuse;Deferred;Hemorrhage(s); subarachnoid;Other (Specify);	male	amygdala 38		SRR10192640	55	control	female	CA1	hippocampus	hippocampus
SRR3206749	Brodmann's Area 11	Bipolar Disorder	Brain		SRR3438564	44	AnCg	Control	male	AnCg_Control		brain		SRR5361437	37.78	Control	No Diagnosis on Axis 1;Deferred;Atherosclerotic CVD (ASHCVD);	male	amygdala 37		SRR10192641	46	control	male	CA1	hippocampus	hippocampus
SRR3206750	Brodmann's Area 11	Bipolar Disorder	Brain		SRR3438565	41	AnCg	Control	male	AnCg_Control		brain		SRR5361438	36.53	Control	No Diagnosis on Axis 1;Deferred;Hypertension;Obesity;Mitral valve prolapse (MVP);	male	amygdala 36		SRR10192642	72	control	male	CA1	hippocampus	hippocampus
SRR3206751	Brodmann's Area 11	Bipolar Disorder	Brain		SRR3438566	41	AnCg	Control	male	AnCg_Control		brain		SRR5361439	22.1	Schizo	Schizophrenia; Disorganized;Alcohol Dependence;Deferred;Hypertension;	male	amygdala 35		SRR10192643	68	control	male	CA1	hippocampus	hippocampus
SRR3206752	Brodmann's Area 11	Bipolar Disorder	Brain		SRR3438567	65	AnCg	Control	male	AnCg_Control		brain		SRR5361440	30.97	Schizo	Schizophrenia; Paranoid;Alcohol Abuse;Deferred;None;	male	amygdala 34		SRR10192644	54	control	male	CA1	hippocampus	hippocampus
SRR3206753	Brodmann's Area 11	Bipolar Disorder	Brain		SRR3438568	65	AnCg	Control	male	AnCg_Control		brain		SRR5361441	17	Control	No Dx on Axis I(Developmental<Age18);Deferred;Other (Specify);	male	amygdala 33		SRR10192645	49	schizophrenia	male	CA1	hippocampus	hippocampus
SRR3206754	Brodmann's Area 11	Bipolar Disorder	Brain		SRR3438569	56	AnCg	Control	male	AnCg_Control		brain		SRR5361442	17.08	Control	No Dx on Axis I(Developmental<Age18);Deferred;None;	female	amygdala 32		SRR10192646	73	schizophrenia	female	CA1	hippocampus	hippocampus
SRR3206755	Brodmann's Area 11	Bipolar Disorder	Brain		SRR3438570	56	AnCg	Control	male	AnCg_Control		brain		SRR5361443	54.9	Control	No Diagnosis on Axis 1;Deferred;Myocardial Infarction (MI);Atherosclerotic CVD (ASHCVD);	male	amygdala 31		SRR10192647	45	schizophrenia	male	CA1	hippocampus	hippocampus
SRR3206756	Brodmann's Area 11	Control	Brain		SRR3438571	69	DLPFC	Bipolar Disorder	male	DLPFC_Bipolar Disorder		brain		SRR5361444	43.15	Control	No Diagnosis on Axis 1;Deferred;Other (Specify);	male	amygdala 30		SRR10192648	58	schizophrenia	female	CA1	hippocampus	hippocampus
SRR3206757	Brodmann's Area 11	Control	Brain		SRR3438572	69	DLPFC	Bipolar Disorder	male	DLPFC_Bipolar Disorder		brain		SRR5361445	45.76	Schizo	Schizophrenia; Disorganized;ADHD; Combined;Alcohol Abuse;Polysubstance Intoxication;Deferred;Hypertension;Cancer; malignant (non-brain);Other (Specify);Chronic Pain;Diabetes Mellitus; Type II (Non-IDDM);	male	amygdala 29		SRR10192649	60	schizophrenia	male	CA1	hippocampus	hippocampus
SRR3206758	Brodmann's Area 11	Control	Brain		SRR3438573	48	DLPFC	Major Depression	female	DLPFC_Major Depression		brain		SRR5361446	38.41	Schizo	Schizophrenia; Paranoid;Alcohol Dependence;Deferred;Hypertension;Hypothyroidism;	male	amygdala 28		SRR10192650	47	schizophrenia	male	CA1	hippocampus	hippocampus
SRR3206759	Brodmann's Area 11	Control	Brain		SRR3438574	48	DLPFC	Major Depression	female	DLPFC_Major Depression		brain		SRR5361447	54.73	Schizo	Schizophrenia; Undifferentiated;Alcohol Dependence;Alcohol Intoxication;Polysubstance Intoxication;Deferred;Chronic Pulmonary Disease (COPD);Hypertension;Asthma; unspecified;Obesity;Fatty liver;Diabetes Mellitus; Type II (Non-IDDM);	male	amygdala 27		SRR10192651	54	schizophrenia	male	CA1	hippocampus	hippocampus
SRR3206760	Brodmann's Area 11	Control	Brain		SRR3438575	46	DLPFC	Major Depression	male	DLPFC_Major Depression		brain		SRR5361448	44.7	Control	No Diagnosis on Axis 1;Deferred;Hypertension;	male	amygdala 26		SRR10192652	51	schizophrenia	male	CA1	hippocampus	hippocampus
SRR3206761	Brodmann's Area 11	Control	Brain		SRR3438576	46	DLPFC	Major Depression	male	DLPFC_Major Depression		brain		SRR5361449	50.8	Schizo	Schizophrenia; Disorganized;Alcohol Abuse;Polysubstance Abuse;Deferred;Cancer; benign (non-brain);Hepatitis; viral C;	male	amygdala 25		SRR10192653	43	schizophrenia	female	CA1	hippocampus	hippocampus
SRR3206762	Brodmann's Area 11	Control	Brain		SRR3438577	32	DLPFC	Bipolar Disorder	male	DLPFC_Bipolar Disorder		brain		SRR5361450	40.08	Control	No Diagnosis on Axis 1;Deferred;Myocardial Infarction (MI);Atherosclerotic CVD (ASHCVD);	male	amygdala 24		SRR10192654	45	schizophrenia	female	CA1	hippocampus	hippocampus
SRR3206763	Brodmann's Area 11	Control	Brain		SRR3438578	32	DLPFC	Bipolar Disorder	male	DLPFC_Bipolar Disorder		brain		SRR5361451	40.96	Schizo	Schizophrenia; Undifferentiated;MDD; Recurrent; without Psychotic;Opioid Dependence;Opioid Intoxication;Deferred;Hypertension;	male	amygdala 23		SRR10192655	77	schizophrenia	male	CA1	hippocampus	hippocampus
SRR3206764	Brodmann's Area 11	Control	Brain		SRR3438579	36	AnCg	Bipolar Disorder	female	AnCg_Bipolar Disorder		brain		SRR5361452	45.09	Control	No Diagnosis on Axis 1;Deferred;Fatty liver;Atherosclerotic CVD (ASHCVD);	male	amygdala 22		SRR10192656	44	schizophrenia	male	CA1	hippocampus	hippocampus
SRR3206765	Brodmann's Area 11	Control	Brain		SRR3438580	36	AnCg	Bipolar Disorder	female	AnCg_Bipolar Disorder		brain		SRR5361453	55.68	Schizo	Schizophrenia; Paranoid;MDD; Recurrent; without Psychotic;Alcohol Abuse;Cannabis Abuse;Deferred;Hypertension;Fatty liver;Atherosclerotic CVD (ASHCVD);	male	amygdala 21		SRR10192657	57	schizophrenia	male	CA1	hippocampus	hippocampus
SRR3206766	Brodmann's Area 11	Control	Brain		SRR3438581	19	AnCg	Major Depression	male	AnCg_Major Depression		brain		SRR5361454	41.18	Control	No Diagnosis on Axis 1;Deferred;Obesity;Atherosclerotic CVD (ASHCVD);	female	amygdala 20		SRR10192658	68	control	female	CA3	hippocampus	hippocampus
SRR3206767	Brodmann's Area 11	Control	Brain		SRR3438582	19	AnCg	Major Depression	male	AnCg_Major Depression		brain		SRR5361455	55.85	Schizo	Schizophrenia; Undifferentiated;Deferred;Hypertension;Obesity;Congestive Heart Failure (CHF);	male	amygdala 19		SRR10192659	58	control	male	CA3	hippocampus	hippocampus
SRR3206768	Brodmann's Area 11	Schizophrenia	Brain		SRR3438583	40	AnCg	Major Depression	male	AnCg_Major Depression		brain		SRR5361456	55.51	Control	No Diagnosis on Axis 1;Deferred;Myocardial Infarction (MI);	male	amygdala 18		SRR10192660	54	control	male	CA3	hippocampus	hippocampus
SRR3206769	Brodmann's Area 11	Schizophrenia	Brain		SRR3438584	40	AnCg	Major Depression	male	AnCg_Major Depression		brain		SRR5361457	41.09	Schizo	Schizophrenia; Disorganized;Deferred;None;	female	amygdala 17		SRR10192661	50	control	male	CA3	hippocampus	hippocampus
SRR3206770	Brodmann's Area 11	Schizophrenia	Brain		SRR3438585	35	AnCg	Schizophrenia	male	AnCg_Schizophrenia		brain		SRR5361458	50.17	Schizo	Schizophrenia; Paranoid;Alcohol Dependence;Deferred;Seizures; unspecified;	male	amygdala 16		SRR10192662	51	control	male	CA3	hippocampus	hippocampus
SRR3206771	Brodmann's Area 11	Schizophrenia	Brain		SRR3438586	35	AnCg	Schizophrenia	male	AnCg_Schizophrenia		brain		SRR5361459	42.04	Control	No Diagnosis on Axis 1;Deferred;Myocardial Infarction (MI);Atherosclerotic CVD (ASHCVD);	male	amygdala 15		SRR10192663	55	control	male	CA3	hippocampus	hippocampus
SRR3206772	Brodmann's Area 11	Schizophrenia	Brain		SRR3438587	39	AnCg	Schizophrenia	male	AnCg_Schizophrenia		brain		SRR5361460	46.88	Control	No Diagnosis on Axis 1;Deferred;Asthma; unspecified;Atherosclerotic CVD (ASHCVD);	male	amygdala 14		SRR10192664	49	control	female	CA3	hippocampus	hippocampus
SRR3206773	Brodmann's Area 11	Schizophrenia	Brain		SRR3438588	39	AnCg	Schizophrenia	male	AnCg_Schizophrenia		brain		SRR5361461	55.68	Schizo	Schizophrenia; Disorganized;Deferred;Hypertension;Tardive Dyskinesia; Neuroleptic-Induced;	male	amygdala 13		SRR10192665	49	control	male	CA3	hippocampus	hippocampus
SRR3206774	Brodmann's Area 11	Schizophrenia	Brain		SRR3438589	36	AnCg	Schizophrenia	male	AnCg_Schizophrenia		brain		SRR5361462	42.71	Schizo	Schizophrenia; Undifferentiated;Deferred;Obesity;Tardive Dyskinesia; Neuroleptic-Induced;	male	amygdala 12		SRR10192666	55	control	female	CA3	hippocampus	hippocampus
SRR3206775	Brodmann's Area 11	Schizophrenia	Brain		SRR3438590	36	AnCg	Schizophrenia	male	AnCg_Schizophrenia		brain		SRR5361463	42.81	Control	No Diagnosis on Axis 1;Deferred;	male	amygdala 11		SRR10192667	68	control	male	CA3	hippocampus	hippocampus
SRR3206776	Brodmann's Area 11	Schizophrenia	Brain		SRR3438591	26	AnCg	Schizophrenia	male	AnCg_Schizophrenia		brain		SRR5361464	13.1	Control	No Dx on Axis I(Developmental<Age18);Deferred;	female	amygdala 10		SRR10192668	46	control	male	CA3	hippocampus	hippocampus
SRR3206777	Brodmann's Area 11	Schizophrenia	Brain		SRR3438592	26	AnCg	Schizophrenia	male	AnCg_Schizophrenia		brain		SRR5361465	42.06	Schizo	Schizophrenia; Disorganized;Deferred;Hypertension;Obesity;	male	amygdala 9		SRR10192669	54	control	male	CA3	hippocampus	hippocampus
SRR3206778	Brodmann's Area 11	Schizophrenia	Brain		SRR3438593	51	AnCg	Bipolar Disorder	male	AnCg_Bipolar Disorder		brain		SRR5361466	43.96	Schizo	Schizophrenia; Undifferentiated;Deferred;	male	amygdala 8		SRR10192670	72	control	male	CA3	hippocampus	hippocampus
SRR3206779	Brodmann's Area 11	Schizophrenia	Brain		SRR3438594	51	AnCg	Bipolar Disorder	male	AnCg_Bipolar Disorder		brain		SRR5361467	49.53	Control	No Diagnosis on Axis 1;Deferred;	male	amygdala 7		SRR10192671	73	schizophrenia	female	CA3	hippocampus	hippocampus
SRR3206780	Brodmann's Area 11	Schizophrenia	Brain		SRR3438595	40	AnCg	Bipolar Disorder	male	AnCg_Bipolar Disorder		brain		SRR5361468	55.4	Control	No Diagnosis on Axis 1;Deferred;	male	amygdala 6		SRR10192672	60	schizophrenia	male	CA3	hippocampus	hippocampus
SRR3206781	Brodmann's Area 11	Schizophrenia	Brain		SRR3438596	40	AnCg	Bipolar Disorder	male	AnCg_Bipolar Disorder		brain		SRR5361469	48.08	Schizo	Schizophrenia; Undifferentiated;Deferred;Seizures; unspecified;Hyponatremia (polydipsia);	male	amygdala 5		SRR10192673	54	schizophrenia	male	CA3	hippocampus	hippocampus
SRR3206782	Brodmann's Area 11	Schizophrenia	Brain		SRR3438597	32	DLPFC	Control	male	DLPFC_Control		brain		SRR5361470	15.16	Control	No Dx on Axis I(Developmental<Age18);Deferred;Asthma; unspecified;	female	amygdala 4		SRR10192674	51	schizophrenia	male	CA3	hippocampus	hippocampus
SRR3206783	Brodmann's Area 11	Schizophrenia	Brain		SRR3438598	32	DLPFC	Control	male	DLPFC_Control		brain		SRR5361471	1.62	Control	No Dx on Axis I(Developmental<Age18);Deferred;	female	amygdala 3		SRR10192675	49	schizophrenia	male	CA3	hippocampus	hippocampus
SRR3206784	Brodmann's Area 9	Bipolar Disorder	Brain		SRR3438599	44	DLPFC	Control	male	DLPFC_Control		brain		SRR5361472	42.62	Schizo	Schizophrenia; Undifferentiated;Deferred;Neuroleptic Malignant Syndrome (NMS);Tardive Dyskinesia; Neuroleptic-Induced;	male	amygdala 2		SRR10192676	47	schizophrenia	male	CA3	hippocampus	hippocampus
SRR3206785	Brodmann's Area 9	Bipolar Disorder	Brain		SRR3438600	44	DLPFC	Control	male	DLPFC_Control		brain		SRR5361473	43.38	Schizo	Schizophrenia; Disorganized;Deferred;None;	male	amygdala 1		SRR10192677	58	schizophrenia	female	CA3	hippocampus	hippocampus
SRR3206786	Brodmann's Area 9	Bipolar Disorder	Brain		SRR3438601	35	DLPFC	Control	male	DLPFC_Control		brain									SRR10192678	45	schizophrenia	male	CA3	hippocampus	hippocampus
SRR3206787	Brodmann's Area 9	Bipolar Disorder	Brain		SRR3438602	35	DLPFC	Control	male	DLPFC_Control		brain									SRR10192679	43	schizophrenia	female	CA3	hippocampus	hippocampus
SRR3206788	Brodmann's Area 9	Bipolar Disorder	Brain		SRR3438603	66	DLPFC	Major Depression	male	DLPFC_Major Depression		brain									SRR10192680	44	schizophrenia	male	CA3	hippocampus	hippocampus
SRR3206789	Brodmann's Area 9	Bipolar Disorder	Brain		SRR3438604	66	DLPFC	Major Depression	male	DLPFC_Major Depression		brain									SRR10192681	45	schizophrenia	female	CA3	hippocampus	hippocampus
SRR3206790	Brodmann's Area 9	Bipolar Disorder	Brain		SRR3438605	44	DLPFC	Major Depression	female	DLPFC_Major Depression		brain									SRR10192682	57	schizophrenia	male	CA3	hippocampus	hippocampus
SRR3206791	Brodmann's Area 9	Control	Brain		SRR3438606	44	DLPFC	Major Depression	female	DLPFC_Major Depression		brain									SRR10192683	77	schizophrenia	male	CA3	hippocampus	hippocampus
SRR3206792	Brodmann's Area 9	Control	Brain		SRR3438607	56	DLPFC	Major Depression	male	DLPFC_Major Depression		brain									SRR10192684	68	control	female	DG	hippocampus	hippocampus
SRR3206793	Brodmann's Area 9	Control	Brain		SRR3438608	56	DLPFC	Major Depression	male	DLPFC_Major Depression		brain									SRR10192685	49	control	male	DG	hippocampus	hippocampus
SRR3206794	Brodmann's Area 9	Control	Brain		SRR3438609	40	DLPFC	Major Depression	male	DLPFC_Major Depression		brain									SRR10192686	58	control	male	DG	hippocampus	hippocampus
SRR3206795	Brodmann's Area 9	Control	Brain		SRR3438610	40	DLPFC	Major Depression	male	DLPFC_Major Depression		brain									SRR10192687	54	control	male	DG	hippocampus	hippocampus
SRR3206796	Brodmann's Area 9	Control	Brain		SRR3438611	32	DLPFC	Control	male	DLPFC_Control		brain									SRR10192688	50	control	male	DG	hippocampus	hippocampus
SRR3206797	Brodmann's Area 9	Schizophrenia	Brain		SRR3438612	32	DLPFC	Control	male	DLPFC_Control		brain									SRR10192689	51	control	male	DG	hippocampus	hippocampus
SRR3206798	Brodmann's Area 9	Schizophrenia	Brain		SRR3438613	35	DLPFC	Schizophrenia	male	DLPFC_Schizophrenia		brain									SRR10192690	55	control	male	DG	hippocampus	hippocampus
SRR3206799	Brodmann's Area 9	Schizophrenia	Brain		SRR3438614	35	DLPFC	Schizophrenia	male	DLPFC_Schizophrenia		brain									SRR10192691	49	control	female	DG	hippocampus	hippocampus
SRR3206800	Brodmann's Area 9	Schizophrenia	Brain		SRR3438615	70	nAcc	Control	male	nAcc_Control		brain									SRR10192692	55	control	female	DG	hippocampus	hippocampus
SRR3206801	Brodmann's Area 9	Schizophrenia	Brain		SRR3438616	70	nAcc	Control	male	nAcc_Control		brain									SRR10192693	46	control	male	DG	hippocampus	hippocampus
SRR3206802	Brodmann's Area 9	Schizophrenia	Brain		SRR3438617	35	nAcc	Control	male	nAcc_Control		brain									SRR10192694	72	control	male	DG	hippocampus	hippocampus
SRR3206803	Brodmann's Area 24	Bipolar Disorder	Brain		SRR3438618	35	nAcc	Control	male	nAcc_Control		brain									SRR10192695	68	control	male	DG	hippocampus	hippocampus
SRR3206804	Brodmann's Area 24	Bipolar Disorder	Brain		SRR3438619	39	nAcc	Control	male	nAcc_Control		brain									SRR10192696	54	control	male	DG	hippocampus	hippocampus
SRR3206805	Brodmann's Area 24	Bipolar Disorder	Brain		SRR3438620	39	nAcc	Control	male	nAcc_Control		brain									SRR10192697	51	schizophrenia	male	DG	hippocampus	hippocampus
SRR3206806	Brodmann's Area 24	Bipolar Disorder	Brain		SRR3438621	41	nAcc	Control	male	nAcc_Control		brain									SRR10192698	68	schizophrenia	female	DG	hippocampus	hippocampus
SRR3206807	Brodmann's Area 24	Bipolar Disorder	Brain		SRR3438622	41	nAcc	Control	male	nAcc_Control		brain									SRR10192699	49	schizophrenia	male	DG	hippocampus	hippocampus
SRR3206808	Brodmann's Area 24	Bipolar Disorder	Brain		SRR3438623	65	nAcc	Control	male	nAcc_Control		brain									SRR10192700	58	schizophrenia	male	DG	hippocampus	hippocampus
SRR3206809	Brodmann's Area 24	Bipolar Disorder	Brain		SRR3438624	65	nAcc	Control	male	nAcc_Control		brain									SRR10192701	54	schizophrenia	male	DG	hippocampus	hippocampus
SRR3206810	Brodmann's Area 24	Control	Brain		SRR3438625	19	nAcc	Major Depression	male	nAcc_Major Depression		brain									SRR10192702	50	schizophrenia	male	DG	hippocampus	hippocampus
SRR3206811	Brodmann's Area 24	Control	Brain		SRR3438626	19	nAcc	Major Depression	male	nAcc_Major Depression		brain									SRR10192703	55	schizophrenia	male	DG	hippocampus	hippocampus
SRR3206812	Brodmann's Area 24	Control	Brain		SRR3438627	52	DLPFC	Bipolar Disorder	male	DLPFC_Bipolar Disorder		brain									SRR10192704	49	schizophrenia	female	DG	hippocampus	hippocampus
SRR3206813	Brodmann's Area 24	Control	Brain		SRR3438628	52	DLPFC	Bipolar Disorder	male	DLPFC_Bipolar Disorder		brain									SRR10192705	55	schizophrenia	female	DG	hippocampus	hippocampus
SRR3206814	Brodmann's Area 24	Control	Brain		SRR3438629	52	DLPFC	Schizophrenia	male	DLPFC_Schizophrenia		brain									SRR10192706	46	schizophrenia	male	DG	hippocampus	hippocampus
SRR3206815	Brodmann's Area 24	Control	Brain		SRR3438630	52	DLPFC	Schizophrenia	male	DLPFC_Schizophrenia		brain									SRR10192707	72	schizophrenia	male	DG	hippocampus	hippocampus
SRR3206816	Brodmann's Area 24	Schizophrenia	Brain		SRR3438631	53	DLPFC	Bipolar Disorder	male	DLPFC_Bipolar Disorder		brain									SRR10192708	68	schizophrenia	male	DG	hippocampus	hippocampus
SRR3206817	Brodmann's Area 24	Schizophrenia	Brain		SRR3438632	53	DLPFC	Bipolar Disorder	male	DLPFC_Bipolar Disorder		brain									SRR10192709	54	schizophrenia	male	DG	hippocampus	hippocampus
SRR3206818	Brodmann's Area 24	Schizophrenia	Brain		SRR3438633	55	DLPFC	Schizophrenia	male	DLPFC_Schizophrenia		brain
SRR3206819	Brodmann's Area 24	Schizophrenia	Brain		SRR3438634	55	DLPFC	Schizophrenia	male	DLPFC_Schizophrenia		brain
SRR3206820	Brodmann's Area 24	Schizophrenia	Brain		SRR3438635	69	nAcc	Bipolar Disorder	male	nAcc_Bipolar Disorder		brain
SRR3206821	Brodmann's Area 24	Schizophrenia	Brain		SRR3438636	69	nAcc	Bipolar Disorder	male	nAcc_Bipolar Disorder		brain
					SRR3438637	19	nAcc	Major Depression	male	nAcc_Major Depression		brain
					SRR3438638	19	nAcc	Major Depression	male	nAcc_Major Depression		brain
					SRR3438639	63	nAcc	Schizophrenia	male	nAcc_Schizophrenia		brain
					SRR3438640	63	nAcc	Schizophrenia	male	nAcc_Schizophrenia		brain
					SRR3438641	56	nAcc	Major Depression	male	nAcc_Major Depression		brain
					SRR3438642	56	nAcc	Major Depression	male	nAcc_Major Depression		brain
					SRR3438643	36	nAcc	Bipolar Disorder	male	nAcc_Bipolar Disorder		brain
					SRR3438644	36	nAcc	Bipolar Disorder	male	nAcc_Bipolar Disorder		brain
					SRR3438645	50	nAcc	Major Depression	male	nAcc_Major Depression		brain
					SRR3438646	50	nAcc	Major Depression	male	nAcc_Major Depression		brain
					SRR3438647	24	nAcc	Major Depression	male	nAcc_Major Depression		brain
					SRR3438648	24	nAcc	Major Depression	male	nAcc_Major Depression		brain
					SRR3438649	58	nAcc	Schizophrenia	female	nAcc_Schizophrenia		brain
					SRR3438650	58	nAcc	Schizophrenia	female	nAcc_Schizophrenia		brain
					SRR3438651	26	nAcc	Schizophrenia	male	nAcc_Schizophrenia		brain
					SRR3438652	26	nAcc	Schizophrenia	male	nAcc_Schizophrenia		brain
					SRR3438653	51	nAcc	Bipolar Disorder	male	nAcc_Bipolar Disorder		brain
					SRR3438654	51	nAcc	Bipolar Disorder	male	nAcc_Bipolar Disorder		brain
					SRR3438655	51	nAcc	Bipolar Disorder	female	nAcc_Bipolar Disorder		brain
					SRR3438656	51	nAcc	Bipolar Disorder	female	nAcc_Bipolar Disorder		brain
					SRR3438657	34	nAcc	Schizophrenia	male	nAcc_Schizophrenia		brain
					SRR3438658	34	nAcc	Schizophrenia	male	nAcc_Schizophrenia		brain
					SRR3438659	52	nAcc	Bipolar Disorder	male	nAcc_Bipolar Disorder		brain
					SRR3438660	52	nAcc	Bipolar Disorder	male	nAcc_Bipolar Disorder		brain
					SRR3438661	32	nAcc	Control	male	nAcc_Control		brain
					SRR3438662	59	nAcc	Bipolar Disorder	female	nAcc_Bipolar Disorder		brain
					SRR3438663	70	AnCg	Control	female	AnCg_Control		brain
					SRR3438664	44	nAcc	Schizophrenia	male	nAcc_Schizophrenia		brain
					SRR3438665	23	DLPFC	Bipolar Disorder	male	DLPFC_Bipolar Disorder		brain
					SRR3438666	65	DLPFC	Control	male	DLPFC_Control		brain
					SRR3438667	40	DLPFC	Bipolar Disorder	male	DLPFC_Bipolar Disorder		brain
					SRR3438668	45	DLPFC	Schizophrenia	male	DLPFC_Schizophrenia		brain
					SRR3438669	39	AnCg	Major Depression	male	AnCg_Major Depression		brain
					SRR3438670	44	AnCg	Major Depression	female	AnCg_Major Depression		brain
					SRR3438671	32	AnCg	Bipolar Disorder	male	AnCg_Bipolar Disorder		brain
					SRR3438672	66	nAcc	Control	male	nAcc_Control		brain
					SRR3438673	49	nAcc	Control	male	nAcc_Control		brain
					SRR3438674	39	nAcc	Schizophrenia	male	nAcc_Schizophrenia		brain
					SRR3438675	39	DLPFC	Major Depression	male	DLPFC_Major Depression		brain
					SRR3438676	52	DLPFC	Major Depression	male	DLPFC_Major Depression		brain
					SRR3438677	58	DLPFC	Control	male	DLPFC_Control		brain
					SRR3438678	48	DLPFC	Control	male	DLPFC_Control		brain
					SRR3438679	50	AnCg	Schizophrenia	male	AnCg_Schizophrenia		brain
					SRR3438680	53	AnCg	Bipolar Disorder	male	AnCg_Bipolar Disorder		brain
					SRR3438681	32	AnCg	Control	male	AnCg_Control		brain
					SRR3438682	42	AnCg	Schizophrenia	male	AnCg_Schizophrenia		brain
					SRR3438683	44	nAcc	Major Depression	female	nAcc_Major Depression		brain
					SRR3438684	46	nAcc	Major Depression	female	nAcc_Major Depression		brain
					SRR3438685	48	nAcc	Major Depression	female	nAcc_Major Depression		brain
					SRR3438686	48	nAcc	Major Depression	female	nAcc_Major Depression		brain
					SRR3438687	48	nAcc	Major Depression	female	nAcc_Major Depression		brain
					SRR3438688	39	nAcc	Major Depression	male	nAcc_Major Depression		brain
					SRR3438689	39	nAcc	Major Depression	male	nAcc_Major Depression		brain
					SRR3438690	39	nAcc	Major Depression	male	nAcc_Major Depression		brain
					SRR3438691	66	DLPFC	Control	male	DLPFC_Control		brain
					SRR3438692	56	DLPFC	Control	male	DLPFC_Control		brain
					SRR3438693	46	DLPFC	Major Depression	female	DLPFC_Major Depression		brain
					SRR3438694	46	DLPFC	Major Depression	female	DLPFC_Major Depression		brain
					SRR3438695	49	DLPFC	Bipolar Disorder	male	DLPFC_Bipolar Disorder		brain
					SRR3438696	49	DLPFC	Bipolar Disorder	male	DLPFC_Bipolar Disorder		brain
					SRR3438697	39	AnCg	Control	male	AnCg_Control		brain
					SRR3438698	39	AnCg	Control	male	AnCg_Control		brain
					SRR3438699	56	AnCg	Major Depression	male	AnCg_Major Depression		brain
					SRR3438700	56	AnCg	Major Depression	male	AnCg_Major Depression		brain
					SRR3438701	45	AnCg	Control	male	AnCg_Control		brain
					SRR3438702	45	AnCg	Control	male	AnCg_Control		brain
					SRR3438703	47	AnCg	Major Depression	male	AnCg_Major Depression		brain
					SRR3438704	47	AnCg	Major Depression	male	AnCg_Major Depression		brain
					SRR3438705	49	nAcc	Major Depression	male	nAcc_Major Depression		brain
					SRR3438706	49	nAcc	Major Depression	male	nAcc_Major Depression		brain
					SRR3438707	70	nAcc	Bipolar Disorder	male	nAcc_Bipolar Disorder		brain
					SRR3438708	70	nAcc	Bipolar Disorder	male	nAcc_Bipolar Disorder		brain
					SRR3438709	63	nAcc	Major Depression	male	nAcc_Major Depression		brain
					SRR3438710	63	nAcc	Major Depression	male	nAcc_Major Depression		brain
					SRR3438711	51	nAcc	Bipolar Disorder	female	nAcc_Bipolar Disorder		brain
					SRR3438712	51	nAcc	Bipolar Disorder	female	nAcc_Bipolar Disorder		brain
					SRR3438713	36	DLPFC	Schizophrenia	male	DLPFC_Schizophrenia		brain
					SRR3438714	36	DLPFC	Schizophrenia	male	DLPFC_Schizophrenia		brain
					SRR3438715	45	DLPFC	Control	male	DLPFC_Control		brain
					SRR3438716	45	DLPFC	Control	male	DLPFC_Control		brain
					SRR3438717	63	DLPFC	Major Depression	male	DLPFC_Major Depression		brain
					SRR3438718	42	DLPFC	Bipolar Disorder	male	DLPFC_Bipolar Disorder		brain
					SRR3438719	46	AnCg	Major Depression	male	AnCg_Major Depression		brain
					SRR3438720	59	AnCg	Bipolar Disorder	male	AnCg_Bipolar Disorder		brain
					SRR3438721	32	AnCg	Control	male	AnCg_Control		brain
					SRR3438722	24	AnCg	Schizophrenia	male	AnCg_Schizophrenia		brain
					SRR3438723	52	nAcc	Bipolar Disorder	male	nAcc_Bipolar Disorder		brain
					SRR3438724	69	nAcc	Bipolar Disorder	female	nAcc_Bipolar Disorder		brain
					SRR3438725	28	nAcc	Major Depression	male	nAcc_Major Depression		brain
					SRR3438726	25	nAcc	Bipolar Disorder	female	nAcc_Bipolar Disorder		brain
					SRR3438727	26	DLPFC	Schizophrenia	male	DLPFC_Schizophrenia		brain
					SRR3438728	51	DLPFC	Bipolar Disorder	male	DLPFC_Bipolar Disorder		brain
					SRR3438729	49	DLPFC	Control	male	DLPFC_Control		brain
					SRR3438730	41	DLPFC	Control	male	DLPFC_Control		brain
					SRR3438731	69	AnCg	Bipolar Disorder	female	AnCg_Bipolar Disorder		brain
					SRR3438732	58	AnCg	Schizophrenia	female	AnCg_Schizophrenia		brain
					SRR3438733	66	AnCg	Major Depression	male	AnCg_Major Depression		brain
					SRR3438734	66	AnCg	Major Depression	male	AnCg_Major Depression		brain
					SRR3438735	39	AnCg	Major Depression	male	AnCg_Major Depression		brain
					SRR3438736	39	AnCg	Major Depression	male	AnCg_Major Depression		brain
					SRR3438737	40	nAcc	Control	male	nAcc_Control		brain
					SRR3438738	55	nAcc	Control	male	nAcc_Control		brain
					SRR3438739	53	nAcc	Bipolar Disorder	male	nAcc_Bipolar Disorder		brain
					SRR3438740	43	nAcc	Schizophrenia	male	nAcc_Schizophrenia		brain
					SRR3438741	40	DLPFC	Control	male	DLPFC_Control		brain
					SRR3438742	48	DLPFC	Schizophrenia	male	DLPFC_Schizophrenia		brain
					SRR3438743	59	DLPFC	Bipolar Disorder	male	DLPFC_Bipolar Disorder		brain
					SRR3438744	39	DLPFC	Major Depression	male	DLPFC_Major Depression		brain
					SRR3438745	48	AnCg	Schizophrenia	male	AnCg_Schizophrenia		brain
					SRR3438746	34	AnCg	Schizophrenia	male	AnCg_Schizophrenia		brain
					SRR3438747	28	AnCg	Major Depression	male	AnCg_Major Depression		brain
					SRR3438748	31	AnCg	Schizophrenia	male	AnCg_Schizophrenia		brain
					SRR3438749	26	nAcc	Bipolar Disorder	male	nAcc_Bipolar Disorder		brain
					SRR3438750	49	nAcc	Major Depression	male	nAcc_Major Depression		brain
					SRR3438751	42	nAcc	Bipolar Disorder	male	nAcc_Bipolar Disorder		brain
					SRR3438752	72	nAcc	Major Depression	female	nAcc_Major Depression		brain
					SRR3438753	26	DLPFC	Bipolar Disorder	male	DLPFC_Bipolar Disorder		brain
					SRR3438754	40	DLPFC	Control	male	DLPFC_Control		brain
					SRR3438755	51	DLPFC	Bipolar Disorder	female	DLPFC_Bipolar Disorder		brain
					SRR3438756	24	DLPFC	Major Depression	male	DLPFC_Major Depression		brain
					SRR3438757	52	AnCg	Bipolar Disorder	male	AnCg_Bipolar Disorder		brain
					SRR3438758	26	AnCg	Bipolar Disorder	male	AnCg_Bipolar Disorder		brain
					SRR3438759	59	AnCg	Bipolar Disorder	female	AnCg_Bipolar Disorder		brain
					SRR3438760	49	AnCg	Control	male	AnCg_Control		brain
					SRR3438761	36	nAcc	Schizophrenia	male	nAcc_Schizophrenia		brain
					SRR3438762	24	nAcc	Schizophrenia	male	nAcc_Schizophrenia		brain
					SRR3438763	40	nAcc	Schizophrenia	male	nAcc_Schizophrenia		brain
					SRR3438764	50	DLPFC	Schizophrenia	male	DLPFC_Schizophrenia		brain
					SRR3438765	31	DLPFC	Schizophrenia	female	DLPFC_Schizophrenia		brain
					SRR3438766	34	DLPFC	Schizophrenia	male	DLPFC_Schizophrenia		brain
					SRR3438767	46	AnCg	Major Depression	female	AnCg_Major Depression		brain
					SRR3438768	39	AnCg	Schizophrenia	male	AnCg_Schizophrenia		brain
					SRR3438769	55	AnCg	Control	male	AnCg_Control		brain
					SRR3438770	52	AnCg	Major Depression	male	AnCg_Major Depression		brain
					SRR3438771	53	nAcc	Major Depression	female	nAcc_Major Depression		brain
					SRR3438772	36	nAcc	Bipolar Disorder	female	nAcc_Bipolar Disorder		brain
					SRR3438773	49	nAcc	Bipolar Disorder	male	nAcc_Bipolar Disorder		brain
					SRR3438774	63	nAcc	Bipolar Disorder	male	nAcc_Bipolar Disorder		brain
					SRR3438775	50	DLPFC	Major Depression	male	DLPFC_Major Depression		brain
					SRR3438776	44	DLPFC	Schizophrenia	male	DLPFC_Schizophrenia		brain
					SRR3438777	58	DLPFC	Major Depression	male	DLPFC_Major Depression		brain
					SRR3438778	72	DLPFC	Major Depression	female	DLPFC_Major Depression		brain
					SRR3438779	70	nAcc	Control	female	nAcc_Control		brain
					SRR3438780	70	AnCg	Control	male	AnCg_Control		brain
					SRR3438781	50	AnCg	Schizophrenia	male	AnCg_Schizophrenia		brain
					SRR3438782	43	AnCg	Schizophrenia	male	AnCg_Schizophrenia		brain
					SRR3438783	47	nAcc	Major Depression	male	nAcc_Major Depression		brain
					SRR3438784	34	nAcc	Major Depression	male	nAcc_Major Depression		brain
					SRR3438785	39	nAcc	Control	male	nAcc_Control		brain
					SRR3438786	35	nAcc	Schizophrenia	male	nAcc_Schizophrenia		brain
					SRR3438787	63	DLPFC	Schizophrenia	male	DLPFC_Schizophrenia		brain
					SRR3438788	70	DLPFC	Control	male	DLPFC_Control		brain
					SRR3438789	52	DLPFC	Bipolar Disorder	male	DLPFC_Bipolar Disorder		brain
					SRR3438790	43	DLPFC	Schizophrenia	male	DLPFC_Schizophrenia		brain
					SRR3438791	63	AnCg	Bipolar Disorder	male	AnCg_Bipolar Disorder		brain
					SRR3438792	24	AnCg	Major Depression	male	AnCg_Major Depression		brain
					SRR3438793	69	AnCg	Bipolar Disorder	male	AnCg_Bipolar Disorder		brain
					SRR3438794	44	AnCg	Schizophrenia	male	AnCg_Schizophrenia		brain
					SRR3438795	44	nAcc	Control	male	nAcc_Control		brain
					SRR3438796	45	nAcc	Schizophrenia	male	nAcc_Schizophrenia		brain
					SRR3438797	67	nAcc	Control	male	nAcc_Control		brain
					SRR3438798	59	nAcc	Bipolar Disorder	male	nAcc_Bipolar Disorder		brain
					SRR3438799	43	DLPFC	Control	male	DLPFC_Control		brain
					SRR3438800	70	DLPFC	Bipolar Disorder	male	DLPFC_Bipolar Disorder		brain
					SRR3438801	19	DLPFC	Major Depression	male	DLPFC_Major Depression		brain
					SRR3438802	49	DLPFC	Major Depression	male	DLPFC_Major Depression		brain
					SRR3438803	39	AnCg	Control	male	AnCg_Control		brain
					SRR3438804	63	AnCg	Major Depression	male	AnCg_Major Depression		brain
					SRR3438805	46	AnCg	Major Depression	female	AnCg_Major Depression		brain
					SRR3438806	49	AnCg	Bipolar Disorder	male	AnCg_Bipolar Disorder		brain
					SRR3438807	32	nAcc	Control	male	nAcc_Control		brain
					SRR3438808	63	nAcc	Control	male	nAcc_Control		brain
					SRR3438809	23	nAcc	Bipolar Disorder	male	nAcc_Bipolar Disorder		brain
					SRR3438810	45	nAcc	Control	female	nAcc_Control		brain
					SRR3438811	63	DLPFC	Control	male	DLPFC_Control		brain
					SRR3438812	51	DLPFC	Bipolar Disorder	female	DLPFC_Bipolar Disorder		brain
					SRR3438813	67	DLPFC	Control	male	DLPFC_Control		brain
					SRR3438814	49	DLPFC	Major Depression	male	DLPFC_Major Depression		brain
					SRR3438815	45	AnCg	Schizophrenia	male	AnCg_Schizophrenia		brain
					SRR3438816	53	AnCg	Major Depression	female	AnCg_Major Depression		brain
					SRR3438817	36	AnCg	Schizophrenia	male	AnCg_Schizophrenia		brain
					SRR3438818	19	AnCg	Major Depression	male	AnCg_Major Depression		brain
					SRR3438819	48	nAcc	Schizophrenia	male	nAcc_Schizophrenia		brain
					SRR3438820	31	nAcc	Schizophrenia	male	nAcc_Schizophrenia		brain
					SRR3438821	58	nAcc	Major Depression	male	nAcc_Major Depression		brain
					SRR3438822	32	nAcc	Bipolar Disorder	male	nAcc_Bipolar Disorder		brain
					SRR3438823	64	DLPFC	Control	female	DLPFC_Control		brain
					SRR3438824	24	DLPFC	Schizophrenia	male	DLPFC_Schizophrenia		brain
					SRR3438825	56	DLPFC	Bipolar Disorder	female	DLPFC_Bipolar Disorder		brain
					SRR3438826	58	DLPFC	Schizophrenia	female	DLPFC_Schizophrenia		brain
					SRR3438827	35	AnCg	Control	male	AnCg_Control		brain
					SRR3438828	55	AnCg	Schizophrenia	male	AnCg_Schizophrenia		brain
					SRR3438829	31	AnCg	Schizophrenia	female	AnCg_Schizophrenia		brain
					SRR3438830	63	AnCg	Schizophrenia	male	AnCg_Schizophrenia		brain
					SRR3438831	46	nAcc	Major Depression	female	nAcc_Major Depression		brain
					SRR3438832	40	nAcc	Bipolar Disorder	male	nAcc_Bipolar Disorder		brain
					SRR3438833	46	DLPFC	Major Depression	female	DLPFC_Major Depression		brain
					SRR3438834	53	DLPFC	Major Depression	female	DLPFC_Major Depression		brain
					SRR3438835	40	DLPFC	Schizophrenia	male	DLPFC_Schizophrenia		brain
					SRR3438836	49	AnCg	Major Depression	male	AnCg_Major Depression		brain
					SRR3438837	50	AnCg	Major Depression	male	AnCg_Major Depression		brain
					SRR3438838	52	AnCg	Bipolar Disorder	male	AnCg_Bipolar Disorder		brain
					SRR3438839	72	AnCg	Major Depression	female	AnCg_Major Depression		brain
					SRR3438840	39	nAcc	Major Depression	male	nAcc_Major Depression		brain
					SRR3438841	42	nAcc	Schizophrenia	male	nAcc_Schizophrenia		brain
					SRR3438842	50	nAcc	Schizophrenia	male	nAcc_Schizophrenia		brain
					SRR3438843	55	DLPFC	Control	male	DLPFC_Control		brain
					SRR3438844	67	AnCg	Control	male	AnCg_Control		brain
					SRR3438845	49	DLPFC	Bipolar Disorder	female	DLPFC_Bipolar Disorder		brain
					SRR3438846	25	DLPFC	Bipolar Disorder	female	DLPFC_Bipolar Disorder		brain
					SRR3438847	59	DLPFC	Bipolar Disorder	female	DLPFC_Bipolar Disorder		brain
					SRR3438848	34	AnCg	Major Depression	male	AnCg_Major Depression		brain
					SRR3438849	58	AnCg	Control	male	AnCg_Control		brain
					SRR3438850	63	AnCg	Control	male	AnCg_Control		brain
					SRR3438851	56	nAcc	Bipolar Disorder	female	nAcc_Bipolar Disorder		brain
					SRR3438852	58	nAcc	Control	male	nAcc_Control		brain
					SRR3438853	50	AnCg	Schizophrenia	male	AnCg_Schizophrenia		brain
					SRR3438854	45	DLPFC	Control	female	DLPFC_Control		brain
					SRR3438855	39	DLPFC	Schizophrenia	male	DLPFC_Schizophrenia		brain
					SRR3438856	48	nAcc	Control	male	nAcc_Control		brain
					SRR3438857	50	DLPFC	Schizophrenia	male	DLPFC_Schizophrenia		brain
					SRR3438858	45	AnCg	Control	female	AnCg_Control		brain
					SRR3438859	66	AnCg	Control	male	AnCg_Control		brain
					SRR3438860	48	AnCg	Control	male	AnCg_Control		brain
					SRR3438861	70	DLPFC	Control	female	DLPFC_Control		brain
					SRR3438862	40	AnCg	Schizophrenia	male	AnCg_Schizophrenia		brain
					SRR3438863	66	nAcc	Major Depression	male	nAcc_Major Depression		brain
					SRR3438864	52	AnCg	Schizophrenia	male	AnCg_Schizophrenia		brain
					SRR3438865	49	AnCg	Bipolar Disorder	female	AnCg_Bipolar Disorder		brain
					SRR3438866	52	DLPFC	Bipolar Disorder	male	DLPFC_Bipolar Disorder		brain
					SRR3438867	47	DLPFC	Major Depression	male	DLPFC_Major Depression		brain
					SRR3438868	70	AnCg	Bipolar Disorder	male	AnCg_Bipolar Disorder		brain
					SRR3438869	52	nAcc	Bipolar Disorder	male	nAcc_Bipolar Disorder		brain
					SRR3438870	69	DLPFC	Bipolar Disorder	female	DLPFC_Bipolar Disorder		brain
					SRR3438871	52	AnCg	Bipolar Disorder	male	AnCg_Bipolar Disorder		brain
					SRR3438872	51	AnCg	Bipolar Disorder	female	AnCg_Bipolar Disorder		brain
					SRR3438873	50	DLPFC	Schizophrenia	male	DLPFC_Schizophrenia		brain
					SRR3438874	48	AnCg	Major Depression	female	AnCg_Major Depression		brain
					SRR3438875	25	AnCg	Bipolar Disorder	female	AnCg_Bipolar Disorder		brain
					SRR3438876	40	AnCg	Control	male	AnCg_Control		brain
					SRR3438877	28	DLPFC	Major Depression	male	DLPFC_Major Depression		brain
					SRR3438878	31	DLPFC	Schizophrenia	male	DLPFC_Schizophrenia		brain
					SRR3438879	42	DLPFC	Schizophrenia	male	DLPFC_Schizophrenia		brain
					SRR3438880	39	DLPFC	Control	male	DLPFC_Control		brain
					SRR3438881	39	DLPFC	Control	male	DLPFC_Control		brain
					SRR3438882	53	DLPFC	Schizophrenia	female	DLPFC_Schizophrenia		brain
					SRR3438883	53	DLPFC	Schizophrenia	female	DLPFC_Schizophrenia		brain
					SRR3438884	19	DLPFC	Major Depression	male	DLPFC_Major Depression		brain
					SRR3438885	19	DLPFC	Major Depression	male	DLPFC_Major Depression		brain
					SRR3438886	39	DLPFC	Control	male	DLPFC_Control		brain
					SRR3438887	42	AnCg	Bipolar Disorder	male	AnCg_Bipolar Disorder		brain
					SRR3438888	42	AnCg	Bipolar Disorder	male	AnCg_Bipolar Disorder		brain
					SRR3438889	64	AnCg	Control	female	AnCg_Control		brain
					SRR3438890	23	AnCg	Bipolar Disorder	male	AnCg_Bipolar Disorder		brain
					SRR3438891	50	nAcc	Schizophrenia	male	nAcc_Schizophrenia		brain
					SRR3438892	39	DLPFC	Schizophrenia	male	DLPFC_Schizophrenia		brain
					SRR3438893	43	AnCg	Control	male	AnCg_Control		brain
					SRR3438894	53	AnCg	Schizophrenia	female	AnCg_Schizophrenia		brain
					SRR3438895	63	DLPFC	Bipolar Disorder	male	DLPFC_Bipolar Disorder		brain
					SRR3438896	36	DLPFC	Schizophrenia	male	DLPFC_Schizophrenia		brain
					SRR3438897	56	nAcc	Control	male	nAcc_Control		brain
					SRR3438898	36	AnCg	Bipolar Disorder	male	AnCg_Bipolar Disorder		brain
					SRR3438899	40	nAcc	Major Depression	male	nAcc_Major Depression		brain
					SRR3438900	51	AnCg	Bipolar Disorder	female	AnCg_Bipolar Disorder		brain
					SRR3438901	49	nAcc	Bipolar Disorder	female	nAcc_Bipolar Disorder		brain
					SRR3438902	36	nAcc	Schizophrenia	male	nAcc_Schizophrenia		brain
					SRR3438903	52	nAcc	Schizophrenia	male	nAcc_Schizophrenia		brain
					SRR3438904	50	nAcc	Schizophrenia	male	nAcc_Schizophrenia		brain
					SRR3438905	55	nAcc	Schizophrenia	male	nAcc_Schizophrenia		brain
					SRR3438906	36	DLPFC	Bipolar Disorder	female	DLPFC_Bipolar Disorder		brain

## Sheet: Table S3
Bipolar										Major Depressive Disorder									Schizophrenia
gene	baseMean	log2FoldChange	lfcSE	stat	pvalue	padj				gene	baseMean	log2FoldChange	lfcSE	stat	pvalue	padj			gene	baseMean	log2FoldChange	lfcSE	stat	pvalue	padj
A4GALT	87.6915	0.748921	0.105456	7.10174	1.2319844855589e-12	4.02975151729227e-10				APOL4	40.8314	1.28115	0.266477	4.80772	1.52658205334453e-06	0.00264648			ACOT6	8.96103	0.668593	0.124942	5.35121	8.73697210899485e-08	6.02248741139222e-06
ABCC6	29.9444	0.511757	0.100514	5.09137	3.55481451779568e-07	1.30013216203599e-05				BAG3	1348.39	0.916863	0.214369	4.27703	1.89402378156696e-05	0.0172815			ACSL5	174.822	0.613167	0.106136	5.77717	7.59670241899394e-09	9.9770025102787e-07
ABO	59.8606	0.607007	0.101267	5.99411	2.04605886202703e-09	1.8968169215027e-07				CHI3L1	1376.89	1.17967	0.253443	4.65457	3.24657940538083e-06	0.00432944			ADAMTS9	310.794	0.98564	0.178547	5.52035	3.38319595973346e-08	3.12940084131843e-06
ACOT6	8.96103	0.692279	0.141555	4.89053	1.00562967288676e-06	2.96065316619616e-05				CP	311.268	1.03525	0.254579	4.06651	4.77214897284943e-05	0.0289592			ADAMTSL4	69.7652	0.610249	0.117314	5.20183	1.97338317524772e-07	1.11435083798353e-05
ACSL5	174.822	0.891268	0.124219	7.17496	7.23306708951752e-13	2.47138837418943e-10				MYBPH	10.7782	1.83596	0.305563	6.00846	1.87295828677066e-09	6.49392097189124e-06			ADGRE1	2.16556	1.46645	0.266277	5.50721	3.64557171556962e-08	3.31172440622155e-06
ACVRL1	313.132	0.551369	0.0939689	5.86757	4.42235514496366e-09	3.54934948116158e-07				NPC1L1	5.75943	0.976834	0.236887	4.12363	3.72941691651228e-05	0.0256382			ADGRE2	36.4429	0.669702	0.119166	5.61989	1.91074276422e-08	2.08331047550427e-06
ADAM12	84.7024	0.533354	0.145696	3.66074	0.000251487	0.00215404				SERPINA3	778.454	1.36258	0.314333	4.33484	1.45867021711479e-05	0.0144074			ADGRG3	5.37524	1.07015	0.185206	5.77817	7.55164568124293e-09	9.9770025102787e-07
ADAMTS7	78.7083	0.506096	0.111953	4.5206	6.16645720846862e-06	0.000121895				CCL3L3	17.4727	-1.28006	0.230606	-5.55084	2.84295346660504e-08	8.2142402161775e-05			ADH1B	22.5097	0.886021	0.125933	7.03567	1.98304561895737e-12	1.22778853036589e-09
ADAMTS9	310.794	1.71514	0.208828	8.21316	2.15442676547249e-16	3.1124285338526e-13				CCL4	8.34427	-1.31917	0.252347	-5.22759	1.71731735131665e-07	0.000372143			AGER	58.0702	0.516177	0.0941096	5.48485	4.13823072118368e-08	3.63250059302973e-06
ADAMTSL4	69.7652	0.771008	0.137395	5.61164	2.00421591593003e-08	1.22299224605773e-06				CCL4L2	13.0674	-1.70796	0.232921	-7.33278	2.2542081362286e-13	1.95394761248295e-09			ALAS2	11.4161	1.31514	0.216733	6.068	1.29516122224121e-09	2.4759255359303e-07
ADCY10	9.48098	0.644151	0.158764	4.05728	4.96473143986107e-05	0.000620985				CPS1	101.525	-0.562202	0.108692	-5.17244	2.31059404761233e-07	0.000445072			ALLC	5.68033	0.781591	0.173498	4.50489	6.64081786881838e-06	0.000166366
ADGRE2	36.4429	0.565853	0.140784	4.0193	5.83714309714424e-05	0.000704145				ELF3	6.24382	-0.58614	0.150496	-3.89472	9.83110047761244e-05	0.0486948			ALX3	15.2966	0.607316	0.11775	5.1577	2.50006579150921e-07	1.32137623663426e-05
ADGRG3	5.37524	0.884963	0.217329	4.07199	4.66123065342564e-05	0.000588973				FREM2	114.98	-0.576307	0.139223	-4.13945	3.481381605095e-05	0.0256382			AMBP	1.52751	0.548055	0.169642	3.23066	0.00123506	0.00836049
ADGRL4	121.039	0.560074	0.0989788	5.65852	1.52680390919962e-08	9.98817832825834e-07				GPR183	28.6481	-0.759119	0.189411	-4.00779	6.12890409250067e-05	0.0342744			AMN	34.1586	0.653687	0.144676	4.51828	6.23428833360776e-06	0.000158929
ADH1B	22.5097	0.622706	0.149465	4.16625	3.0965763526874e-05	0.00042203				LCN2	2.21219	-2.97857	0.452741	-6.57896	4.73740263389458e-11	2.73758706870655e-07			ANGPT2	122.711	0.533393	0.128474	4.15176	3.29925729754367e-05	0.000552084
ADM	126.719	1.07917	0.197545	5.46289	4.6844640265184e-08	2.47077356448646e-06				MGAM	12.0339	-0.652287	0.164902	-3.95559	7.63450710090135e-05	0.0399326			ANGPTL4	501.574	0.813186	0.172506	4.71395	2.42956312220311e-06	7.63023664610744e-05
ADORA2B	103.45	0.539146	0.0975272	5.52815	3.23617200404718e-08	1.82743576098247e-06				MGAM2	4.29852	-2.04598	0.270452	-7.56503	3.87765131189656e-14	6.72229631430388e-10			ANKRD1	2.65895	0.527971	0.183274	2.88078	0.00396698	0.0199828
AGXT	0.653977	0.700218	0.270802	2.58572	0.00971765	0.0356691				MYL2	1.19683	-2.12099	0.513093	-4.13374	3.56909518517902e-05	0.0256382			ANKRD20A1	389.337	0.574384	0.105069	5.46672	4.58441452210652e-08	3.87561619061541e-06
ALAS2	11.4161	0.967145	0.254989	3.79289	0.000148906	0.00144214				NPAS4	75.4924	-1.2626	0.238587	-5.292	1.20988990900438e-07	0.000299638			ANKRD36	2027.83	0.573548	0.090866	6.31202	2.75415606731489e-10	6.8208642261387e-08
ALLC	5.68033	1.21734	0.202229	6.0196	1.74851588888949e-09	1.68401508054379e-07				PRF1	11.3763	-0.705299	0.149704	-4.71129	2.46157170464345e-06	0.00387944			ANKRD62	29.918	0.615548	0.179451	3.43017	0.000603199	0.00497304
AMH	186.088	0.565965	0.136338	4.1512	3.30731856517282e-05	0.000445824				REG1A	2.54251	-5.80682	0.896165	-6.47963	9.19450659201232e-11	3.98489915697814e-07			ANKS4B	10.614	0.583325	0.1496	3.89922	9.65028879795864e-05	0.00125316
AMN	34.1586	0.743499	0.172709	4.30493	1.67037019357775e-05	0.000267136				UBE2C	1.70417	-1.30763	0.331088	-3.94949	7.83171872395596e-05	0.0399326			ANPEP	71.1649	0.533756	0.0925633	5.76639	8.09877970187958e-09	1.04776451426705e-06
ANGPT2	122.711	0.952416	0.150342	6.33499	2.37361138254979e-10	3.14113946014375e-08				VTCN1	2.16139	-0.899976	0.218622	-4.11659	3.84514213410261e-05	0.0256382			APCDD1L	3.89894	0.658583	0.160593	4.10095	4.11450719884582e-05	0.000646683
ANGPTL4	501.574	1.6991	0.201672	8.42509	3.60486318161642e-17	6.94376756850025e-14													APOA1	6.40419	0.536511	0.125774	4.26569	1.99287556821133e-05	0.000371613
ANKRD1	2.65895	0.597983	0.217612	2.74793	0.00599731	0.0246431													APOBEC2	6.45859	0.542429	0.129212	4.19797	2.69317545160528e-05	0.00047256
ANKRD18A	1017.54	0.709567	0.138287	5.13112	2.88030067524239e-07	1.09941201203612e-05													APOBEC3A	1.97444	0.750295	0.219395	3.41984	0.000626591	0.00512144
ANKRD18B	211.986	0.521161	0.146096	3.56725	0.000360743	0.00282979													APOBEC4	3.05966	0.965021	0.177792	5.42781	5.70501699302912e-08	4.35692399079968e-06
ANKRD20A1	389.337	0.702055	0.122181	5.74605	9.13546886809023e-09	6.57147254345279e-07													APOL1	113.4	0.518475	0.0889442	5.82922	5.5686710251189e-09	7.66178419773502e-07
ANKRD22	5.40407	0.939168	0.311778	3.0123	0.00259276	0.0130581													APOL4	40.8314	0.915378	0.209392	4.3716	1.23340525107861e-05	0.000260125
ANKRD30A	2.05034	0.719073	0.23904	3.00817	0.00262822	0.0131838													AQP1	2101.05	0.50623	0.148403	3.41117	0.000646837	0.00523998
ANKRD30B	113.197	0.574611	0.120045	4.78662	1.6961394801885e-06	4.46195357034109e-05													AQP12A	1.2533	0.729615	0.271051	2.6918	0.00710673	0.0309776
ANKRD30BL	86.2601	0.504285	0.0943552	5.34454	9.0647095765176e-08	4.17940971325822e-06													ARHGEF39	53.8495	0.545304	0.115947	4.70305	2.56299524973061e-06	7.9343010088089e-05
ANKRD36	2027.83	0.704918	0.106172	6.63942	3.14923019692973e-11	5.93424507543193e-09													ATAD3C	75.4025	0.560788	0.102187	5.48784	4.06881378088868e-08	3.59882427068807e-06
ANKRD36B	1006.42	0.68584	0.112283	6.10815	1.00795691093392e-09	1.07865004361616e-07													ATP5MGL	2.99673	0.975717	0.15816	6.16919	6.86392409035038e-10	1.46904923494215e-07
ANKRD36C	1294.85	0.611553	0.10031	6.09662	1.08334619296247e-09	1.14517619519496e-07													ATP6V1B1	2.95594	0.791144	0.176358	4.48601	7.25707591732937e-06	0.000174473
ANKRD62	29.918	0.913872	0.204779	4.46272	8.09276513465632e-06	0.000151836													BAG3	1348.39	0.913306	0.167388	5.45624	4.86328781691554e-08	3.93971764458167e-06
ANKS4B	10.614	0.66837	0.159742	4.18405	2.86358621015566e-05	0.000396511													BCL2A1	8.00024	0.722933	0.234033	3.08902	0.00200818	0.0119923
ANXA2	378.825	0.762673	0.130748	5.83316	5.43886041037447e-09	4.24721099433567e-07													BCL2L12	26.5905	0.583252	0.0998403	5.84185	5.1625384187178e-09	7.27624114039771e-07
APCDD1L	3.89894	0.661411	0.178164	3.71237	0.000205329	0.00185879													BCL3	98.8896	0.504944	0.108136	4.66954	3.01872965762614e-06	8.86994870247572e-05
APOA2	1.26624	0.679825	0.272227	2.49727	0.0125154	0.0433242													BCO1	24.7188	0.658772	0.104633	6.29601	3.05396630783873e-10	7.25254245379346e-08
APOBEC3A	1.97444	1.0971	0.269846	4.06565	4.78983966995946e-05	0.000603026													BEST2	2.06251	0.937149	0.183667	5.10243	3.35318242235373e-07	1.65144234300921e-05
APOBEC4	3.05966	0.533899	0.200335	2.66503	0.00769826	0.0298495													BEST3	29.1314	0.510569	0.0990269	5.15587	2.52461654505975e-07	1.33029642629653e-05
APOL1	113.4	0.610755	0.104156	5.86387	4.52199782331758e-09	3.59602542500154e-07													BIK	4.37884	0.536103	0.144249	3.71652	0.000201986	0.0022009
APOL4	40.8314	1.86096	0.244773	7.60278	2.89830804329045e-14	1.86198986950276e-11													BLID	3.6774	0.509269	0.165182	3.08308	0.00204868	0.0121702
APOL6	354.868	0.679413	0.115426	5.88614	3.95310379978002e-09	3.2479150461131e-07													BOLL	2.96204	0.547982	0.161886	3.38499	0.000711812	0.00562407
APOLD1	949.778	0.806873	0.148466	5.43474	5.48755317281845e-08	2.78164391239709e-06													C10orf62	2.46635	0.714797	0.148269	4.82096	1.42866306943481e-06	5.01362408334452e-05
AQP1	2101.05	0.654326	0.173543	3.77039	0.000162992	0.00154744													C11orf52	4.08371	0.500515	0.19085	2.62256	0.00872709	0.0359878
AQP7B	9.96403	0.507506	0.162822	3.11694	0.0018274	0.00999881													C12orf56	5.44016	0.599702	0.139543	4.29762	1.72640356757807e-05	0.000335903
AQP8	6.37799	0.556454	0.156945	3.54555	0.0003918	0.0030146													C16orf90	1.36922	0.69106	0.198386	3.48342	0.000495058	0.00427757
ARC	1315.73	0.947975	0.155949	6.07876	1.21116548439901e-09	1.27253120227523e-07													C17orf114	8.34797	0.650831	0.122062	5.33199	9.71409797351418e-08	6.45224530531961e-06
ARGFX	2.22848	0.669794	0.222658	3.00817	0.00262823	0.0131838													C17orf78	3.16397	0.673912	0.149792	4.49899	6.82771364542985e-06	0.000169093
ARHGEF39	53.8495	0.584388	0.131902	4.43048	9.40247623552592e-06	0.000171114													C19orf18	12.0993	0.558212	0.120232	4.64279	3.43733509813351e-06	9.81707434287356e-05
ARID5A	414.491	0.810008	0.120625	6.71508	1.87969123021483e-11	3.97394233743955e-09													C19orf33	5.01914	0.943331	0.24151	3.90596	9.38507293277535e-05	0.00122423
ARL17B	225.025	0.614329	0.131734	4.66342	3.10999451606431e-06	7.15051259025079e-05													C1QB	265.953	0.5814	0.141689	4.10335	4.07209528583031e-05	0.000642346
ARSI	35.9217	0.617632	0.118081	5.23058	1.68982684965476e-07	7.02514107089085e-06													C1R	373.66	0.666308	0.0979869	6.79997	1.04641771788069e-11	5.03908265477213e-09
ARSJ	53.2027	0.608877	0.0972559	6.26057	3.83566117930518e-10	4.58586360030584e-08													C22orf15	21.5079	0.540767	0.144137	3.75175	0.000175605	0.00198584
ART4	2.09837	0.576043	0.191005	3.01585	0.00256262	0.0129182													C2orf66	11.6021	0.82548	0.155248	5.31718	1.05390661057722e-07	6.9206534094571e-06
ARTN	13.0112	0.849083	0.132426	6.41173	1.43877277277947e-10	2.13680581045657e-08													C7	66.5595	0.585444	0.110463	5.29992	1.15850691720658e-07	7.49398355100495e-06
ASPG	15.3552	0.537301	0.123015	4.36777	1.25522940662885e-05	0.000212922													C9orf152	1.93448	0.519969	0.18996	2.73726	0.00619535	0.0279621
ATAD3C	75.4025	0.531402	0.119459	4.44841	8.65100594407381e-06	0.000159377													C9orf153	7.06592	1.06527	0.165417	6.4399	1.19550963060345e-10	3.76824635566206e-08
ATP5MGL	2.99673	0.766062	0.180803	4.23699	2.26536235830744e-05	0.0003367													CA1	2.42203	0.765019	0.191216	4.00081	6.31249265289491e-05	0.000905905
ATP6V1B1	2.95594	0.881403	0.204695	4.30593	1.66289267706749e-05	0.000266678													CALCA	1.06217	1.3221	0.36873	3.58556	0.000336358	0.00320214
ATP6V1C2	89.5547	0.602107	0.134752	4.46827	7.88537298229321e-06	0.000148266													CALML4	57.3971	0.576441	0.105803	5.44825	5.08682891815488e-08	3.99131320843542e-06
BACE2	147.306	0.546402	0.0995038	5.49127	3.99054145211051e-08	2.14844803148409e-06													CAPN12	146.922	0.846691	0.127121	6.6605	2.72894193574856e-11	1.04030313819164e-08
BAG3	1348.39	0.846174	0.195753	4.32266	1.54159458576416e-05	0.000250265													CASP4	50.4245	0.741458	0.108171	6.85447	7.1575834415937e-12	3.76011716798389e-09
BATF2	40.1535	0.802741	0.122407	6.55797	5.45452917198601e-11	9.45597177255495e-09													CATSPERZ	16.0898	0.516668	0.124752	4.14156	3.44946788493793e-05	0.000567901
BAZ1A	266.822	0.575992	0.0976892	5.89617	3.72039500421449e-09	3.10358872777784e-07													CAV3	2.42233	0.509193	0.165776	3.07158	0.00212929	0.0125003
BCAS1	10133.9	0.535788	0.12496	4.28766	1.80567354071933e-05	0.000283543													CCDC168	11.9059	0.625237	0.154367	4.05032	5.11485848689359e-05	0.000767052
BCL2A1	8.00024	1.18442	0.275797	4.29455	1.75050770728316e-05	0.000277276													CCDC17	23.7331	0.561836	0.144074	3.89964	9.63338536640496e-05	0.00125191
BCL2L14	3.00008	0.548883	0.143861	3.81536	0.000135984	0.00134326													CCDC175	21.4875	0.517913	0.1072	4.83128	1.35660761820124e-06	4.82768998009735e-05
BCL3	98.8896	0.82217	0.125456	6.55346	5.62172080579926e-11	9.64932196924119e-09													CCDC18	87.7434	0.52794	0.0901419	5.85677	4.71956784514233e-09	6.93376509859215e-07
BCL6	1069.64	0.504228	0.0855563	5.89352	3.78062473455172e-09	3.13592872718605e-07													CCDC194	11.3241	1.62774	0.181576	8.96453	3.1162023252182e-19	1.08044967019965e-15
BCO1	24.7188	0.747009	0.122297	6.10814	1.00796785340228e-09	1.07865004361616e-07													CCDC200	9.8454	0.503242	0.123709	4.06794	4.74306421293796e-05	0.000721279
BDKRB1	2.61486	0.522728	0.179458	2.91282	0.00358186	0.0166967													CCDC81	23.9849	0.581238	0.16048	3.62186	0.00029249	0.00287286
BEST3	29.1314	0.733184	0.11744	6.24303	4.2916481410362e-10	5.02702784952727e-08													CCL2	88.635	0.911303	0.20947	4.35052	1.35812713884497e-05	0.000280626
BGLAP	34.5828	0.526409	0.129793	4.05576	4.9970675405682e-05	0.000623231													CCL22	1.98683	0.900994	0.219756	4.09998	4.13183792107965e-05	0.000648818
BIK	4.37884	0.601802	0.157041	3.83213	0.000127036	0.00127669													CCNA2	30.1248	0.55904	0.092617	6.03604	1.57939389770715e-09	2.76569420309607e-07
BOLL	2.96204	0.791787	0.169457	4.67249	2.97575837375133e-06	6.90599024998032e-05													CD160	24.7126	0.615722	0.131778	4.67242	2.9767671320488e-06	8.7615000002034e-05
BSND	4.94111	0.502398	0.174123	2.88531	0.0039103	0.0178204													CD163	75.6693	1.15703	0.154118	7.50738	6.03232545933077e-14	6.15155259782107e-11
BTBD19	68.9642	0.518364	0.0816136	6.35144	2.13312509503024e-10	2.88905130058158e-08													CD177	8.92342	0.708809	0.178199	3.97764	6.96031872978255e-05	0.000975457
BTLA	2.70266	0.5262	0.176333	2.98412	0.00284396	0.0139668													CD300E	2.59911	1.06089	0.195957	5.41387	6.16772529170906e-08	4.60877955418397e-06
C11orf91	1.5749	0.853123	0.201543	4.23297	2.30626226640258e-05	0.000340847													CD93	129.093	0.642006	0.140993	4.55347	5.27692551169238e-06	0.00013829
C11orf96	342.106	0.891602	0.159593	5.58672	2.3139638533491e-08	1.36445161094082e-06													CDC42EP5	10.4986	0.597774	0.120839	4.94686	7.54186261866053e-07	3.16553990377319e-05
C12orf50	2.71796	0.553757	0.169984	3.25769	0.00112323	0.0068661													CDK2	40.9092	0.504148	0.105996	4.75631	1.97166322811501e-06	6.40089021022505e-05
C12orf56	5.44016	0.55262	0.157691	3.50445	0.000457551	0.00339996													CEACAM19	124.97	0.507933	0.0793351	6.40237	1.52980882728946e-10	4.42012763831501e-08
C13orf46	18.9272	0.55711	0.119276	4.67077	3.00068698365879e-06	6.95453336212685e-05													CEBPD	300.157	0.684195	0.129552	5.28125	1.28308969856857e-07	8.08859745977626e-06
C17orf78	3.16397	0.714726	0.157772	4.53013	5.89474734847438e-06	0.000117868													CEP152	82.0646	0.542836	0.0859441	6.31616	2.68150588349213e-10	6.73718637626371e-08
C19orf18	12.0993	0.587518	0.144995	4.05199	5.07835483372457e-05	0.000632005													CEP295NL	24.381	0.615925	0.115108	5.35085	8.75442332528173e-08	6.02248741139222e-06
C19orf33	5.01914	1.12746	0.284124	3.96821	7.24141304615326e-05	0.000830272													CFAP100	35.0806	0.585658	0.207784	2.81858	0.00482361	0.0231768
C1QTNF8	17.7331	0.567663	0.219725	2.58351	0.00978002	0.0358328													CFAP299	12.1883	0.570865	0.209795	2.72106	0.0065072	0.0290072
C1QTNF9B	17.0071	0.528873	0.189952	2.78424	0.00536528	0.0226308													CFAP53	61.7393	0.506506	0.143453	3.53081	0.000414291	0.0037331
C1R	373.66	0.857536	0.114668	7.47842	7.52237989617648e-14	3.95175690545805e-11													CFB	93.4541	0.568819	0.0847926	6.70836	1.9682312454322e-11	7.93517601646806e-09
C1orf162	46.2424	0.607724	0.100619	6.03984	1.54265126629968e-09	1.54080460779354e-07													CFH	290.843	0.559934	0.0933012	6.00136	1.95676297711887e-09	3.35865771993393e-07
C2CD4A	6.38671	1.17205	0.202143	5.79811	6.70663191890465e-09	5.09939346254961e-07													CFI	43.9189	0.512061	0.110936	4.61584	3.91506370794747e-06	0.000109647
C2CD4B	11.2245	0.749431	0.208353	3.59693	0.000322001	0.00259637													CGAS	23.5926	0.662312	0.110626	5.98694	2.13826318438874e-09	3.57425058468387e-07
C2orf66	11.6021	1.02465	0.185625	5.51999	3.39016851944566e-08	1.88371671324071e-06													CHI3L1	1376.89	1.80357	0.197861	9.11532	7.84355455229785e-20	3.39939654296589e-16
C4A	1099.8	0.508444	0.168798	3.01214	0.00259414	0.0130581													CHI3L2	66.2074	2.07699	0.225081	9.22772	2.76458911862151e-20	1.59756389868075e-16
C4B	1004.45	0.519072	0.165611	3.13428	0.00172274	0.00953792													CHRNA10	15.6997	0.529057	0.102334	5.16993	2.34187742902872e-07	1.26083189781497e-05
C4orf19	78.6502	0.553124	0.103315	5.35374	8.61523577699331e-08	4.0041213788192e-06													CHRNG	0.885024	1.00823	0.384286	2.62365	0.00869935	0.0359076
C5orf60	2.57673	0.580284	0.179407	3.23446	0.00121875	0.00731586													CIMAP1A	4.45752	0.697347	0.133026	5.24218	1.5869424017647e-07	9.51945795051653e-06
C6orf132	21.3848	0.54061	0.183055	2.95327	0.0031443	0.0151205													CIMAP1D	8.68362	0.551146	0.0997498	5.52529	3.28947094194671e-08	3.09925370921675e-06
C7	66.5595	0.549308	0.129995	4.22562	2.38284642236547e-05	0.000348133													CISH	23.3067	0.688209	0.143152	4.80755	1.52791893271575e-06	5.22445810997242e-05
C9orf153	7.06592	0.557749	0.195111	2.85863	0.00425481	0.0189764													CKM	2.69921	0.846509	0.188578	4.4889	7.15922347365416e-06	0.000173679
CA1	2.42203	0.707972	0.222902	3.17616	0.00149236	0.00855542													CLCF1	35.2529	0.670005	0.127636	5.24935	1.52637981417215e-07	9.21997228518757e-06
CALML4	57.3971	0.512729	0.125537	4.08428	4.42144061034109e-05	0.000565266													CLDN14	1.10121	0.808921	0.223978	3.61161	0.000304305	0.00297208
CAPN12	146.922	0.677095	0.145462	4.6548	3.24300844992594e-06	7.43661302750212e-05													CLDN19	1.79847	1.26879	0.238191	5.32678	9.99675290225276e-08	6.58949461267886e-06
CASP4	50.4245	0.955625	0.12704	7.52226	5.38361718110277e-14	2.91657460786242e-11													CLDN2	3.58722	0.789887	0.161496	4.89106	1.00295466138613e-06	3.82978458365418e-05
CATIP	21.3872	0.588655	0.200662	2.93357	0.0033509	0.0158591													CLEC12A	1.58811	0.89099	0.233691	3.81268	0.000137467	0.00163789
CATSPER1	2.03476	0.855629	0.207117	4.13113	3.60981210190425e-05	0.000478804													CLEC18C	26.4842	0.561513	0.157454	3.56621	0.000362183	0.00339578
CATSPERZ	16.0898	0.52444	0.148292	3.53654	0.000405402	0.00310028													CLEC1A	20.4037	0.52112	0.111711	4.66488	3.08799197840161e-06	9.02755968593092e-05
CAV3	2.42233	0.7632	0.180233	4.23451	2.29049589694686e-05	0.000339675													CLEC2B	32.9419	0.514733	0.115736	4.44749	8.68800882907447e-06	0.00019949
CCDC144A	1239.03	0.549504	0.131562	4.17678	2.95658561770052e-05	0.000407112													CLEC4E	3.87566	1.05433	0.205034	5.14222	2.71512084012146e-07	1.4092615234834e-05
CCDC168	11.9059	0.664096	0.180272	3.68385	0.000229737	0.00202169													CLEC4F	2.05988	0.767103	0.19096	4.01708	5.89225537421639e-05	0.000856229
CCDC175	21.4875	0.734949	0.125317	5.86474	4.49841047303592e-09	3.59375317790556e-07													COL4A1	511.379	0.652576	0.129253	5.04883	4.44529604040335e-07	2.06485341609631e-05
CCDC18	87.7434	0.630161	0.105832	5.95436	2.61098722965205e-09	2.33533777599917e-07													COLEC11	12.7874	0.520612	0.132445	3.93079	8.46665022507104e-05	0.00112819
CCDC194	11.3241	0.810621	0.215919	3.75429	0.000173832	0.00162456													COX6B2	3.48329	0.577497	0.156307	3.69464	0.0002202	0.00234195
CCDC7	240.629	0.505529	0.125596	4.02504	5.69663389658477e-05	0.000691091													CP	311.268	1.06292	0.198732	5.34849	8.8692345434974e-08	6.0773537567617e-06
CCL2	88.635	1.86184	0.244892	7.60271	2.8999611488564e-14	1.86198986950276e-11													CPB2	11.1384	0.697783	0.134651	5.18217	2.19320653416159e-07	1.19564240491275e-05
CCL22	1.98683	0.783445	0.264314	2.96407	0.00303601	0.0147347													CR1	15.085	0.704081	0.143017	4.92306	8.5199494257675e-07	3.41902414919225e-05
CD160	24.7126	0.554034	0.149201	3.71333	0.000204552	0.00185466													CRISPLD2	179.326	0.511553	0.114028	4.48619	7.25064338016541e-06	0.000174473
CD163	75.6693	0.852544	0.181116	4.70717	2.51173677694183e-06	6.00599569173291e-05													CRYAA	1.65922	0.978349	0.289522	3.37919	0.000727006	0.00570288
CD209	7.29869	0.547722	0.197457	2.77388	0.00553917	0.0231335													CRYBB2	8.12221	0.70386	0.124913	5.6348	1.75266023291518e-08	1.92304543024162e-06
CD3D	3.04235	0.588105	0.215669	2.72689	0.00639341	0.025848													CSF3	22.7429	1.35517	0.363427	3.72887	0.000192338	0.00212651
CD44	439.839	0.722552	0.171007	4.22528	2.38643685999378e-05	0.000348133													CTRB1	3.3872	0.860963	0.19086	4.51096	6.45361000169407e-06	0.000162616
CD79A	2.10509	0.533606	0.18147	2.94047	0.00327719	0.0155965													CTRB2	3.29039	0.698622	0.190792	3.6617	0.000250546	0.00258079
CD93	129.093	1.08609	0.165154	6.57624	4.82495114831094e-11	8.71305761532483e-09													CTRC	3.54981	0.64306	0.1773	3.62697	0.000286771	0.00283597
CDC42EP5	10.4986	0.578193	0.142061	4.07005	4.70038316424255e-05	0.000593056													CUZD1	10.3059	0.666904	0.148101	4.50302	6.699363627459e-06	0.000167108
CDCP2	4.41428	0.555637	0.17311	3.20973	0.00132859	0.00783951													CXCL1	11.7906	0.74666	0.197967	3.77165	0.000162172	0.00186557
CDH15	3.89477	0.586636	0.15428	3.80241	0.000143297	0.00140033													CXCL10	12.6386	1.15044	0.260563	4.41519	1.00920313482315e-05	0.000223126
CDH5	461.281	0.590341	0.104248	5.66287	1.48865736207285e-08	9.77551667761173e-07													CXCL6	1.19985	0.625412	0.21311	2.93469	0.00333882	0.0175932
CDK2	40.9092	0.702365	0.124956	5.62089	1.8997125806313e-08	1.18040922214424e-06													CXCR1	3.5172	1.04251	0.211025	4.94023	7.80289604543674e-07	3.24390901303816e-05
CDKN1A	544.791	1.13319	0.187192	6.0536	1.41641040446771e-09	1.43595852466972e-07													CXCR2	6.90699	1.07948	0.173612	6.21779	5.0421689348864e-10	1.12065436737424e-07
CEACAM19	124.97	0.690663	0.0924542	7.47033	7.99949067150479e-14	4.07879912591785e-11													CXCR3	2.09639	0.569992	0.209015	2.72704	0.00639049	0.0286046
CEACAM8	3.11118	0.563627	0.183964	3.0638	0.00218548	0.0114276													CYP19A1	3.63054	0.726922	0.221464	3.28234	0.00102949	0.00733245
CEBPB	326.395	0.509956	0.0994362	5.12847	2.92101597833217e-07	1.10978508278958e-05													CYP21A2	24.6033	0.633273	0.120195	5.26871	1.37387027245947e-07	8.46878604061586e-06
CEBPD	300.157	0.917758	0.151546	6.05597	1.39576580435175e-09	1.42335270495541e-07													CYP2F1	2.60897	0.807768	0.156558	5.15953	2.47576090121523e-07	1.32100628946412e-05
CENPK	8.48813	0.517021	0.113295	4.56348	5.03125398839955e-06	0.000105087													DCAF4L1	14.2522	0.549858	0.119371	4.6063	4.09887306326248e-06	0.000113511
CES1	27.9452	0.561517	0.15718	3.57244	0.000353665	0.00278942													DEPP1	652.191	0.792651	0.153774	5.15464	2.5412032333794e-07	1.33497876526864e-05
CFAP157	193.434	0.570394	0.225498	2.52948	0.011423	0.0403565													DIO1	1.43296	0.545891	0.164314	3.32224	0.000892973	0.00665606
CFAP53	61.7393	0.538212	0.168249	3.19889	0.00137958	0.00805534													DLX4	7.05235	0.90013	0.173781	5.17968	2.22263427979503e-07	1.20411212107896e-05
CFH	290.843	0.655361	0.10918	6.0026	1.94188257129995e-09	1.82959110087261e-07													DTHD1	57.9155	0.745961	0.235306	3.17017	0.00152348	0.00972065
CFI	43.9189	0.54668	0.131062	4.17117	3.03037962232255e-05	0.000414638													E2F2	1.51008	0.908899	0.183719	4.94724	7.52738901859529e-07	3.16553990377319e-05
CFP	39.6098	0.533629	0.126492	4.21868	2.4573621472456e-05	0.000354711													EBF3	23.0091	0.578567	0.0971126	5.95769	2.55826310698421e-09	4.10648603913688e-07
CHEK2	21.2687	0.518487	0.092109	5.62906	1.81196327225465e-08	1.13401427031793e-06													EDDM13	2.88701	0.509639	0.156363	3.25933	0.00111676	0.00777206
CHI3L1	1376.89	2.27792	0.23133	9.84703	7.05968006951197e-23	6.11933068425297e-19													EDN1	135.569	0.572701	0.12222	4.68581	2.78848120369133e-06	8.40866363624097e-05
CHI3L2	66.2074	1.20106	0.265715	4.52012	6.18059933485802e-06	0.000122035													EFCAB13	55.4129	0.52738	0.0880662	5.98845	2.11850769449854e-09	3.57425058468387e-07
CHRNA10	15.6997	0.528687	0.121757	4.34215	1.41097803669728e-05	0.000234692													ELF5	1.06944	0.615306	0.219145	2.80776	0.00498869	0.0237137
CHRNB4	5.43049	0.773351	0.192038	4.02708	5.64736089500499e-05	0.000686073													EMP1	328.495	0.520118	0.156775	3.31761	0.000907925	0.00672979
CHRNG	0.885024	1.13642	0.440359	2.58067	0.00986097	0.0360412													EN2	6.26203	0.564364	0.136593	4.13171	3.60077754461072e-05	0.000586683
CISH	23.3067	1.349	0.166693	8.09272	5.83467459637945e-16	7.22499420020244e-13													ENPEP	43.0543	0.547943	0.106809	5.13012	2.89553832762167e-07	1.47901386099396e-05
CLCF1	35.2529	0.960914	0.147104	6.53223	6.47988777928481e-11	1.08014744751617e-08													EPB42	1.07974	0.873867	0.245766	3.55569	0.000376989	0.00349304
CLCNKA	4.56766	0.617659	0.146698	4.2104	2.54922908765044e-05	0.000364933													EPGN	1.40967	0.733187	0.22188	3.30442	0.000951729	0.00692951
CLDN14	1.10121	0.711397	0.252265	2.82004	0.00480176	0.0207486													EPPIN	1.37508	0.943504	0.232492	4.05822	4.94472345002303e-05	0.000746705
CLDN2	3.58722	0.725053	0.19357	3.74569	0.000179901	0.00167675													ERFL	10.6844	0.505659	0.119263	4.23985	2.23669329331634e-05	0.000407411
CLEC10A	1.77626	0.583666	0.206433	2.82739	0.00469298	0.0203833													ERVV-1	2.13136	0.599149	0.184319	3.25062	0.00115155	0.00792899
CLEC12A	1.58811	0.733981	0.285865	2.56758	0.0102411	0.0371579													ESRP2	14.9912	0.819796	0.11797	6.94917	3.67429789526788e-12	2.19646994180565e-09
CLEC1A	20.4037	0.640619	0.131123	4.88563	1.03098209601587e-06	3.00894033948336e-05													F13A1	109.881	0.50727	0.108159	4.69004	2.73148279519999e-06	8.3075413574714e-05
CLEC2B	32.9419	0.580322	0.137089	4.23318	2.30410250612712e-05	0.000340818													F2	2.64819	0.651588	0.163909	3.97529	7.02920862415044e-05	0.000981937
CLEC4A	7.32393	0.579174	0.178855	3.23822	0.00120276	0.00723744													FABP2	1.0257	0.678707	0.242572	2.79796	0.00514265	0.0243189
CLEC4E	3.87566	0.888698	0.241997	3.67235	0.000240327	0.00208524													FABP4	2.51149	0.639749	0.189078	3.38352	0.00071564	0.00563668
CLEC4F	2.05988	0.729285	0.225106	3.23974	0.0011964	0.00720667													FAM111B	1.84929	0.649211	0.211499	3.06957	0.00214367	0.0125465
CLEC5A	11.7769	0.616549	0.21635	2.84978	0.004375	0.0193581													FAM151A	5.68867	0.661941	0.161185	4.1067	4.01344123664527e-05	0.000635892
CLIC1	216.829	0.687852	0.115587	5.95097	2.66555301323464e-09	2.3669588415877e-07													FAM167B	8.58753	0.932372	0.135155	6.89855	5.25365107311104e-12	3.03590983344843e-09
CMTM2	5.04013	0.532047	0.130201	4.08634	4.38233702238832e-05	0.000561285													FAM186A	13.755	0.647114	0.121937	5.30695	1.11473145956077e-07	7.29244701243226e-06
CNGA1	7.35084	0.536847	0.146591	3.66221	0.000250048	0.00214702													FAM20A	31.469	0.603381	0.114388	5.27488	1.32840262787711e-07	8.2838805600279e-06
CNR2	1.26525	0.68582	0.277391	2.4724	0.013421	0.0456387													FAM83E	5.71915	0.79239	0.15159	5.22719	1.72106440380172e-07	1.02530489705521e-05
COL1A1	214.839	0.522416	0.170269	3.06818	0.00215364	0.0113138													FCER2	3.36525	0.844889	0.189409	4.46065	8.17115382864453e-06	0.000189632
COL4A1	511.379	1.00516	0.151221	6.64701	2.99109033969886e-11	5.72362748489449e-09													FCGBP	348.532	0.900704	0.1464	6.15233	7.63546179110165e-10	1.59479958566913e-07
COL4A2	867.161	0.621867	0.114556	5.42848	5.68352392167966e-08	2.85592958568807e-06													FCGR3B	10.6533	0.871232	0.176969	4.92307	8.519780106761e-07	3.41902414919225e-05
COX6B2	3.48329	0.677403	0.179408	3.77578	0.00015951	0.0015228													FCN1	6.9084	0.630261	0.167918	3.75338	0.000174465	0.00197921
CP	311.268	1.31161	0.232487	5.64166	1.68421204316835e-08	1.08138888816172e-06													FCRL1	1.21826	0.756375	0.266841	2.83455	0.00458903	0.0222782
CRABP2	89.9787	0.541624	0.10187	5.31681	1.0559969451832e-07	4.69404180556305e-06													FERMT3	157.593	0.720806	0.126601	5.6935	1.24457669128522e-08	1.48799872552556e-06
CRISPLD2	179.326	0.690755	0.133496	5.17436	2.28691497350912e-07	9.05158858008085e-06													FFAR1	29.5286	0.555406	0.137147	4.04971	5.12803271116247e-05	0.000767395
CRYBB2	8.12221	0.623931	0.148166	4.21103	2.54209804708611e-05	0.000364816													FFAR3	2.85303	0.702199	0.216818	3.23865	0.00120096	0.00819676
CRYBG2	0.859518	0.676917	0.26916	2.51492	0.0119058	0.0416694													FGA	1.8759	1.19593	0.25669	4.65902	3.17711977298157e-06	9.21045959605493e-05
CSAG1	5.61482	0.520412	0.140058	3.71568	0.000202659	0.00184231													FGB	1.26851	0.921747	0.236911	3.89069	9.99615994448831e-05	0.00128556
CTAGE6	3.91714	0.911281	0.331725	2.7471	0.00601255	0.0246765													FGF23	2.0329	0.608912	0.198341	3.07002	0.00214045	0.0125329
CTRB2	3.29039	0.630108	0.21676	2.90694	0.00364985	0.0169408													FGG	0.940777	0.64875	0.24166	2.68456	0.00726258	0.0314603
CTRC	3.54981	0.850354	0.199628	4.25968	2.04715777642629e-05	0.000311859													FGR	97.8434	0.520819	0.0811909	6.41474	1.41060984857624e-10	4.29023374296802e-08
CUZD1	10.3059	0.676347	0.177243	3.81594	0.000135667	0.00134204													FITM1	7.45672	0.59707	0.114698	5.20557	1.93402956056866e-07	1.10654575782239e-05
CXCL1	11.7906	0.641323	0.232447	2.75901	0.00579776	0.0239995													FLACC1	43.3838	0.563063	0.114093	4.93513	8.00994107268451e-07	3.30619853419187e-05
CXCR1	3.5172	1.15978	0.249777	4.64327	3.42940281442922e-06	7.76529776894889e-05													FOSL1	31.1349	0.808996	0.221024	3.66023	0.000251993	0.00258836
CXCR2	6.90699	1.02355	0.20466	5.00123	5.69655740069211e-07	1.89914459804612e-05													FOXH1	195.824	1.41431	0.209171	6.76152	1.36552142723606e-11	5.91816986564107e-09
CXCR3	2.09639	0.82361	0.228929	3.59767	0.000321084	0.00259019													FPR1	32.4611	0.604275	0.176867	3.41655	0.000634193	0.00516652
CYP1B1	338.549	0.582775	0.108092	5.39148	6.98795895665334e-08	3.37637008495233e-06													FPR2	2.34345	0.852683	0.202719	4.20623	2.59668569937396e-05	0.00045888
CYP2A7	4.16231	0.676591	0.168597	4.01306	5.99366016728151e-05	0.000718576													FSD2	17.6975	0.868798	0.145368	5.97654	2.27931645054058e-09	3.69291869033378e-07
CYP2C19	2.17863	0.636881	0.250959	2.53779	0.0111555	0.0396029													FSIP2	40.1456	0.667228	0.105376	6.33189	2.42182755519578e-10	6.26638843236925e-08
CYP2F1	2.60897	0.679001	0.169188	4.0133	5.98765832591919e-05	0.000718353													FUT2	70.1448	0.591663	0.0899882	6.5749	4.86868829430445e-11	1.75840792229296e-08
DCAF4L1	14.2522	0.563889	0.142352	3.96122	7.45666438654915e-05	0.000850452													FUT3	2.37263	0.666532	0.188187	3.54185	0.000397328	0.0036234
DDX53	1.18619	0.559273	0.209424	2.67054	0.00757301	0.0294825													FXYD2	10.1565	0.659642	0.11694	5.64084	1.69221572264156e-08	1.86855106800726e-06
DEPP1	652.191	0.920769	0.179806	5.1209	3.04082083313258e-07	1.14341099704672e-05													G0S2	34.0164	0.574779	0.12234	4.69821	2.62457508942902e-06	8.04592780076269e-05
DIO1	1.43296	0.699134	0.177482	3.93918	8.17598259206765e-05	0.000911504													GABRE	64.6163	0.560126	0.136982	4.08904	4.33164441765718e-05	0.00067288
DIO3	38.4152	0.623088	0.143189	4.35152	1.3519730556323e-05	0.000226234													GBP1	137.521	0.709247	0.127887	5.54591	2.92431421746239e-08	2.84477395048214e-06
DLK1	10.7109	0.881478	0.27492	3.2063	0.00134452	0.00790391													GBP2	111.287	0.638118	0.113951	5.59993	2.14432204828906e-08	2.28061147418031e-06
DLX4	7.05235	1.14118	0.194218	5.87578	4.20850588967456e-09	3.41809615932058e-07													GCM1	0.604215	0.775997	0.290793	2.66855	0.0076179	0.032681
DNAH11	80.6678	0.527033	0.215982	2.44017	0.0146805	0.0490368													GCNA	62.2388	0.655406	0.124794	5.25191	1.5052983581276e-07	9.12442389388114e-06
DPPA4	2.43946	0.727042	0.231673	3.13823	0.00169971	0.0094322													GCNT3	2.82354	0.946503	0.229903	4.11696	3.83896352292826e-05	0.000620823
DRD4	48.3087	0.56489	0.143443	3.93806	8.21414963987519e-05	0.000914284													GCNT7	1.56584	0.634424	0.164134	3.86529	0.000110958	0.00139318
DTX3L	160.039	0.576675	0.0977927	5.89691	3.70365219432899e-09	3.10358872777784e-07													GGT5	469.174	0.523358	0.0769282	6.8032	1.02317577840262e-11	5.03908265477213e-09
DUOX2	7.1703	0.816628	0.153274	5.32791	9.93487554840588e-08	4.49689301585285e-06													GJA9	10.7916	0.558795	0.164273	3.40162	0.000669873	0.00535898
DUOXA1	9.42566	0.599306	0.148869	4.02572	5.68015777834246e-05	0.000689574													GK3	2.54765	0.507814	0.171931	2.95359	0.00314097	0.0167958
DYNLT4	3.78009	0.655623	0.228924	2.86394	0.00418412	0.0187093													GNAT1	1.86409	0.5166	0.153306	3.36974	0.000752389	0.00585957
EBF3	23.0091	0.555033	0.110903	5.00468	5.59562825465425e-07	1.87269906221402e-05													GOLGA6L10	32.1185	0.588356	0.0960369	6.12636	8.99142959440378e-10	1.83382851115981e-07
ECHDC2	708.568	0.507135	0.101053	5.01851	5.20739790000347e-07	1.77313153079409e-05													GP1BB	216.111	4.34375	0.590065	7.36148	1.81883196682484e-13	1.43323958985798e-10
ECSCR	24.6431	0.568147	0.132315	4.29391	1.75554280835536e-05	0.000277276													GPBAR1	3.35593	0.505748	0.142953	3.53788	0.000403359	0.00365915
EDAR	2.58553	0.642021	0.145794	4.40362	1.06457466828438e-05	0.000187556													GPR148	1.9007	0.754336	0.147108	5.12775	2.93222264011541e-07	1.48634537102458e-05
EDDM13	2.88701	0.60371	0.171267	3.52497	0.000423524	0.00321041													GPR171	3.0612	0.795345	0.169191	4.70086	2.59072319795667e-06	7.99159739497807e-05
EDN1	135.569	0.909884	0.142924	6.36619	1.93779648564791e-10	2.66616189485652e-08													GPR18	2.91482	0.956604	0.175239	5.45886	4.79214189869279e-08	3.91494353267571e-06
EFNA4	12.6947	0.545578	0.117872	4.62856	3.68223587924982e-06	8.1630743225927e-05													GPR35	118.658	0.642821	0.0856186	7.50796	6.00555984779654e-14	6.15155259782107e-11
EGFLAM	20.0219	0.504433	0.147444	3.42118	0.000623493	0.00433222													GPR4	146.739	0.979655	0.147122	6.65882	2.76037980830731e-11	1.04030313819164e-08
EIF4EBP1	48.6692	0.532008	0.0969449	5.48773	4.07126577773933e-08	2.18289519368346e-06													GPR84	6.90672	0.500872	0.169773	2.95025	0.00317521	0.016937
EMP1	328.495	1.29601	0.183367	7.06788	1.57321006095259e-12	4.64497122100768e-10													GPRC5A	20.9178	0.553416	0.199266	2.77727	0.00548175	0.025569
EMP3	108.431	0.713417	0.106953	6.6704	2.55099939351348e-11	5.20283829246467e-09													GPX2	3.38039	0.545375	0.141641	3.85039	0.000117928	0.00145096
EMX2	419.515	0.536868	0.0980735	5.47414	4.39647001910293e-08	2.33795105064934e-06													GRAPL	28.0787	0.521502	0.100519	5.1881	2.12451959306726e-07	1.17230583685934e-05
ENPEP	43.0543	0.635086	0.126121	5.03552	4.76553774903851e-07	1.64900922988686e-05													GRK7	3.71775	0.671684	0.151679	4.42833	9.49635576538604e-06	0.000214082
ENTREP1	431.569	0.697353	0.143773	4.85037	1.23230484905947e-06	3.45683444389887e-05													GZMM	4.48218	0.60504	0.154284	3.9216	8.79617485443344e-05	0.00116672
EPB42	1.07974	0.687083	0.27884	2.46407	0.0137368	0.0465302													H1-3	8.99303	0.548475	0.178167	3.07843	0.00208098	0.012301
EPHA1	8.95837	0.56215	0.111531	5.04028	4.64844594075092e-07	1.61818190419394e-05													H2AC17	1.76189	0.719353	0.195201	3.6852	0.000228524	0.00240394
EPHA2	149.127	0.967318	0.127825	7.56749	3.80496858789176e-14	2.26428728671305e-11													H2AP	1.12945	0.666544	0.243547	2.73682	0.00620368	0.0279925
EPPIN	1.37508	0.864874	0.262511	3.29462	0.000985554	0.00622511													H2BC14	2.05678	0.511476	0.175159	2.92006	0.00349967	0.018192
ERVV-1	2.13136	0.900574	0.196537	4.58222	4.60059663616519e-06	9.89527832314637e-05													HAMP	34.164	1.25743	0.205549	6.11744	9.50895833475685e-10	1.91682908943424e-07
ESM1	3.32982	0.50327	0.201927	2.49234	0.0126905	0.0437727													HBA1	1035.14	0.888955	0.12384	7.17825	7.0608559828762e-13	5.32204344865834e-10
ESRP2	14.9912	0.644363	0.131756	4.89059	1.00532504467433e-06	2.96065316619616e-05													HBA2	1723.33	0.861107	0.134439	6.40519	1.50184985736062e-10	4.41289307240742e-08
EZH2	42.5468	0.575829	0.103172	5.58125	2.38801334865297e-08	1.40334235295756e-06													HBB	1555.85	0.878455	0.149897	5.8604	4.61742005157545e-09	6.84167470206086e-07
F2	2.64819	0.531008	0.188923	2.8107	0.00494331	0.0212227													HBD	1.15829	0.982696	0.267051	3.6798	0.000233414	0.00244499
F2RL3	6.36969	0.651313	0.196862	3.30848	0.000938041	0.00598964													HBG2	4.40911	1.23529	0.242851	5.08662	3.64507511727418e-07	1.76019560537786e-05
F3	1026.16	0.893593	0.156074	5.72545	1.03159198386601e-08	7.2403557215794e-07													HCAR2	3.52807	0.784551	0.157294	4.9878	6.10693750861594e-07	2.68705250379101e-05
FABP1	2.19217	0.761498	0.228014	3.3397	0.000838681	0.00548656													HCAR3	1.68746	0.690427	0.221055	3.12332	0.0017882	0.0109735
FABP2	1.0257	0.726859	0.268849	2.70359	0.00685945	0.0272963													HES7	12.7335	0.521246	0.12877	4.04788	5.16828014820175e-05	0.000771725
FABP5	464.552	0.514509	0.0919831	5.59352	2.22513287561563e-08	1.32559805950765e-06													HGF	87.7903	0.534101	0.116943	4.56721	4.94260702781861e-06	0.00013223
FAM110D	29.9279	0.538254	0.104179	5.16663	2.38347535960282e-07	9.34840018870465e-06													HIC1	280.25	0.515653	0.0901382	5.72069	1.0609230185573e-08	1.31030814404298e-06
FAM151A	5.68867	0.576844	0.181229	3.18295	0.00145781	0.00839619													HIF3A	631.212	0.658881	0.101797	6.47249	9.63994861519939e-11	3.15317262628484e-08
FAM153CP	844.628	0.666582	0.108272	6.15657	7.43383677666699e-10	8.31438673292251e-08													HILPDA	347.468	0.89062	0.170579	5.22116	1.77805128633697e-07	1.04489142711653e-05
FAM167B	8.58753	0.841353	0.158266	5.31608	1.06025759393616e-07	4.70092727582539e-06													HLA-DQB2	4.08613	0.602517	0.213409	2.82329	0.0047533	0.0229471
FAM181A	107.159	0.513869	0.109856	4.67765	2.90186575374578e-06	6.77075971829567e-05													HMOX1	100.566	0.64417	0.11489	5.60682	2.06080055849198e-08	2.21900860136752e-06
FAM186A	13.755	0.544668	0.134238	4.05749	4.96027493769957e-05	0.000620876													HP	11.4977	0.806757	0.151346	5.33056	9.79095016999294e-08	6.47846992927472e-06
FAM229A	93.8195	0.509132	0.0924441	5.50745	3.64064578329584e-08	2.01000749360563e-06													HS3ST3B1	28.0133	0.81064	0.154201	5.25704	1.46395123745614e-07	8.93628825793649e-06
FAM83E	5.71915	0.893364	0.178429	5.00683	5.53341400671042e-07	1.85545967544162e-05													HSD17B2	1.1869	1.03901	0.245314	4.23543	2.28116035894894e-05	0.000414096
FAM83G	33.3805	0.630396	0.1188	5.30635	1.11840431561595e-07	4.93350056374508e-06													HSD3B1	2.10571	0.557244	0.185733	3.00025	0.0026976	0.0149842
FAS	140.483	0.515846	0.105127	4.90688	9.25370972289869e-07	2.77067895951937e-05													HSD3B7	81.2259	0.507629	0.0802216	6.32783	2.48625507258973e-10	6.33848793211992e-08
FBLIM1	81.1585	0.530772	0.117753	4.50752	6.55904740893784e-06	0.000127928													HSPB1	2171.41	0.946577	0.146784	6.44877	1.12763854952509e-10	3.62013738788279e-08
FCGR1A	61.7039	0.818466	0.193701	4.22542	2.38499209145844e-05	0.000348133													HSPB9	1.69774	0.854763	0.195113	4.38087	1.18208349796197e-05	0.000251443
FCGR3A	170.089	0.52043	0.185949	2.79878	0.00512959	0.0218332													HTR3E	1.23718	0.653503	0.20425	3.19953	0.00137654	0.00905298
FCGR3B	10.6533	0.928638	0.209192	4.43915	9.03130476515398e-06	0.000165504													ICAM1	138.797	0.538514	0.127211	4.23324	2.30346819581553e-05	0.000416836
FCN3	3.85101	0.924384	0.158433	5.83454	5.39393020572201e-09	4.23118434599081e-07													IFI30	43.6841	0.806264	0.216403	3.72574	0.000194741	0.00214079
FGF2	691.306	0.611754	0.131487	4.65257	3.27831129399758e-06	7.487853042522e-05													IFITM1	378.437	0.749189	0.0970532	7.71937	1.16906724962837e-14	1.55899614150442e-11
FGF23	2.0329	0.845051	0.212392	3.97872	6.92859337629381e-05	0.000805054													IFITM2	333.464	0.939343	0.119782	7.84213	4.42980659023221e-15	7.67951270482655e-12
FGFRL1	1388.51	0.636658	0.125176	5.0861	3.65496147312966e-07	1.32557347485723e-05													IFITM3	1333.24	0.842487	0.104724	8.0448	8.63894397008496e-16	1.87205915831741e-12
FLACC1	43.3838	0.624816	0.134469	4.64654	3.37541022939625e-06	7.66921516865183e-05													IFNA2	2.08032	0.638613	0.180716	3.53378	0.000409658	0.00370466
FLT1	1171.71	0.578871	0.107648	5.37747	7.55405803369593e-08	3.55290531781211e-06													IHO1	14.1763	0.921244	0.128934	7.14507	8.99484432005552e-13	6.49727588052011e-10
FMO1	2.00201	0.524095	0.179413	2.92116	0.00348733	0.0163572													IL18R1	18.5151	0.763542	0.154895	4.92943	8.24679209083557e-07	3.36831061684741e-05
FMO2	50.8743	0.744276	0.135526	5.49177	3.97914790320814e-08	2.14844803148409e-06													IL18RAP	2.31051	0.512814	0.174681	2.93572	0.00332776	0.0175563
FMO3	16.1339	0.562425	0.109121	5.15414	2.54799037954025e-07	9.90402717930712e-06													IL1R1	126.393	0.69143	0.126677	5.45819	4.8101232836867e-08	3.91494353267571e-06
FOSL1	31.1349	2.55964	0.256275	9.98789	1.72214806257457e-23	2.98551588127928e-19													IL1R2	1.50491	0.9597	0.266221	3.6049	0.00031227	0.00302262
FOXD4L4	5.53753	0.607545	0.191789	3.16777	0.00153611	0.00874264													IL1RL1	69.5006	1.90802	0.326474	5.84432	5.08642735308360e-09	7.22772988467682e-07
FOXH1	195.824	1.40863	0.239665	5.87751	4.164789977184e-09	3.40569806813499e-07													IL21R	16.5427	0.557029	0.126902	4.38943	1.13649911582111e-05	0.000245359
FOXL2NB	13.9017	0.502782	0.106378	4.72636	2.28575754541391e-06	5.59687751515475e-05													IL4R	234.686	0.820403	0.115291	7.11593	1.11163578360671e-12	7.41204536330997e-10
FPR1	32.4611	0.689467	0.207799	3.31794	0.00090683	0.00582468													IL6	13.7125	1.38535	0.247684	5.59319	2.2293503538275e-08	2.34230410508809e-06
FSD2	17.6975	0.77347	0.164384	4.70526	2.5354567024399e-06	6.04120714128067e-05													INSL5	1.58602	0.822727	0.20563	4.00102	6.3070929673239e-05	0.00090588
FSIP2	40.1456	0.532981	0.125118	4.25983	2.04579027915577e-05	0.000311859													IQCF3	1.72299	0.874524	0.228414	3.82868	0.000128831	0.00155748
FSTL1	614.219	0.576339	0.0962206	5.98977	2.10140330577696e-09	1.93776211217816e-07													IRF4	3.59502	0.502679	0.113143	4.44285	8.87738497877376e-06	0.0002033
FSTL3	280.007	0.538315	0.0831202	6.47634	9.39711773098732e-11	1.476029521929e-08													ITGA10	96.3208	0.522095	0.0818689	6.37721	1.80348467950973e-10	4.81003236984317e-08
FTCD	107.733	0.581074	0.135997	4.27271	1.93113961448208e-05	0.000298114													ITGA5	191.755	0.506993	0.109198	4.6429	3.43560196294625e-06	9.81707434287356e-05
FUT2	70.1448	0.677911	0.098269	6.89853	5.25443054387714e-12	1.282969125474e-09													ITGB3	47.4481	0.779662	0.13794	5.6522	1.58404598627909e-08	1.77220257837802e-06
FUT6	0.737513	0.868843	0.319238	2.72162	0.00649636	0.026118													ITGB4	1429.08	0.522172	0.130993	3.98626	6.71221393981569e-05	0.000949127
FXYD2	10.1565	0.839866	0.138475	6.0651	1.31872555067233e-09	1.35274710925772e-07													JCHAIN	1.74076	0.985034	0.211224	4.66346	3.1093404336819e-06	9.07466763607903e-05
FZD2	72.6325	0.570275	0.15199	3.75206	0.000175387	0.00163821													KBTBD13	1.19241	0.727079	0.213276	3.40909	0.000651796	0.00527031
GABRE	64.6163	0.864497	0.159747	5.41167	6.24396760189977e-08	3.07077987286583e-06													KCNE4	108.176	0.552937	0.133109	4.15402	3.2668410850762e-05	0.000547867
GABRR2	7.21431	0.528738	0.132921	3.97783	6.95465080574884e-05	0.000807													KCNJ15	2.70931	0.621997	0.205713	3.02362	0.00249772	0.0140488
GADD45A	349.892	1.02733	0.121411	8.46156	2.638271975067e-17	5.71713536997018e-14													KCNK15	52.3506	0.757299	0.155963	4.85562	1.20010648923865e-06	4.42660555264707e-05
GADD45B	563.19	1.1049	0.178984	6.17318	6.69317562721407e-10	7.63374293903836e-08													KDF1	6.41981	1.06445	0.182064	5.84659	5.01761921193368e-09	7.18887988909771e-07
GARIN1A	109.229	0.513501	0.0930097	5.52095	3.37176440985733e-08	1.88371671324071e-06													KIAA0040	133.678	0.507752	0.117109	4.33573	1.45274150541725e-05	0.000294558
GBP1	137.521	1.04529	0.149866	6.97481	3.06294596326655e-12	8.29675487799827e-10													KIF19	263.599	0.509413	0.148223	3.43679	0.000588654	0.00488449
GBP2	111.287	0.796066	0.133619	5.95772	2.55778857793565e-09	2.33378014668907e-07													KIF4B	7.29734	0.519947	0.139004	3.74051	0.000183651	0.00204744
GCNA	62.2388	1.19612	0.146377	8.17151	3.04552335630058e-16	4.06132253114053e-13													KLK14	14.0374	0.64798	0.127293	5.09046	3.57198188444648e-07	1.73456240752841e-05
GCNT3	2.82354	0.749978	0.258942	2.89631	0.00377573	0.0173532													KLRK1	12.8913	0.579547	0.119995	4.82977	1.36689093508707e-06	4.84589391629234e-05
GDF15	5.51751	0.748706	0.183225	4.08626	4.38382318529902e-05	0.000561285													L1TD1	4.35798	0.546444	0.176753	3.09158	0.00199097	0.0119266
GFY	3.8764	0.526451	0.194229	2.71046	0.0067189	0.0268705													LAMP3	2.94067	0.561025	0.153428	3.65661	0.000255575	0.00260921
GIPR	48.3637	0.56653	0.146403	3.86967	0.000108985	0.00113748													LCN10	19.2821	1.14493	0.155195	7.37737	1.61451180376865e-13	1.33281793476825e-10
GJA4	105.753	0.51689	0.121652	4.24892	2.14808080627208e-05	0.000324665													LCN6	3.4614	0.757364	0.183161	4.13497	3.54999862511753e-05	0.00058114
GJA9	10.7916	0.799953	0.189506	4.22125	2.42946729512479e-05	0.000352446													LDHC	3.4109	0.893044	0.281123	3.1767	0.0014896	0.00955017
GK3	2.54765	0.71236	0.184563	3.85971	0.00011352	0.00117141													LEFTY2	4.24731	0.878035	0.181407	4.84013	1.29751116615573e-06	4.70578526704511e-05
GLI1	33.6423	0.720087	0.16143	4.46068	8.17000888418696e-06	0.000152789													LENEP	1.58486	0.64404	0.161204	3.99518	6.46455735594464e-05	0.000923143
GLI2	87.8785	0.89225	0.168986	5.28001	1.29174399103693e-07	5.57056562900902e-06													LGALS3	329.631	0.559548	0.0826852	6.76722	1.31283182072187e-11	5.83570575488058e-09
GLIPR1L1	1.38809	0.558555	0.166924	3.34616	0.000819381	0.00538468													LGALS4	4.9969	0.501563	0.134552	3.72764	0.000193281	0.00213015
GLIS2	451.411	0.540264	0.0913874	5.9118	3.38392316742321e-09	2.88983704583492e-07													LIF	24.4862	1.2469	0.307689	4.05248	5.06767625766068e-05	0.000761293
GLIS3	234.505	0.501749	0.11037	4.54606	5.46589460067277e-06	0.000111348													LILRA5	1.62472	1.18275	0.239506	4.9383	7.88047731632277e-07	3.26832427645386e-05
GNAT1	1.86409	0.749523	0.176429	4.24829	2.15403659968751e-05	0.000324999													LILRB3	13.3596	0.969357	0.152225	6.36793	1.91591703353658e-10	5.03247540808942e-08
GNRH2	3.30734	0.502478	0.149923	3.35157	0.000803561	0.00529477													LIN28A	2.15378	0.57921	0.172074	3.36605	0.00076252	0.00592251
GOLGA6A	4.49955	0.663171	0.254385	2.60696	0.00913511	0.0340646													LMX1B	3.28763	0.556891	0.183069	3.04197	0.00235037	0.0133814
GOLGA6L10	32.1185	0.617476	0.113358	5.44715	5.11834219997769e-08	2.63298458097369e-06													LRG1	5.21217	1.07706	0.173179	6.21933	4.99290841961873e-10	1.12065436737424e-07
GOLGA6L4	36.5705	0.50774	0.12466	4.07299	4.64126228253088e-05	0.000587306													LRRC19	11.1571	0.503132	0.113545	4.43112	9.37443901845892e-06	0.000212161
GP1BB	216.111	2.6077	0.692296	3.76674	0.000165394	0.00156412													LRRC74B	24.5404	0.851362	0.233608	3.64441	0.000268009	0.00269815
GPR148	1.9007	0.694148	0.160988	4.31181	1.61924968597886e-05	0.000260886													LSMEM1	10.1604	1.13557	0.207586	5.47037	4.491073342546e-08	3.81653173854791e-06
GPR171	3.0612	0.687626	0.192511	3.57188	0.000354422	0.00279285													LTA	3.31531	1.05703	0.204627	5.16564	2.39618572796401e-07	1.28607664953511e-05
GPR18	2.91482	0.853688	0.190502	4.48126	7.42031346798015e-06	0.000141486													LYG2	2.47334	0.642217	0.187929	3.41734	0.000632374	0.00515522
GPR4	146.739	1.29525	0.171246	7.56368	3.9183559414739e-14	2.26428728671305e-11													LYZ	24.9192	0.507466	0.13913	3.64742	0.000264889	0.00267294
GPR84	6.90672	0.603902	0.20153	2.99659	0.0027302	0.0135657													MAFIP	71.6706	0.548293	0.148624	3.68913	0.00022502	0.00238008
GPRC5A	20.9178	1.09551	0.232048	4.72105	2.34630566524496e-06	5.69596782245747e-05													MAK	36.7111	0.692166	0.129549	5.3429	9.14699616758236e-08	6.17012939926878e-06
GRAPL	28.0787	0.5646	0.116985	4.82627	1.39111562055454e-06	3.81588297435657e-05													MCEMP1	1.73829	0.97466	0.23462	4.15421	3.26419092639941e-05	0.000547867
GRHL3	9.13335	2.00717	0.232762	8.62327	6.50673158461038e-18	1.88001164584676e-14													MEOX1	2.49759	0.811397	0.181866	4.46151	8.13830577057443e-06	0.000189377
GRIFIN	2.31121	0.532073	0.170429	3.12197	0.00179648	0.009865													MFRP	4.44335	0.691045	0.271492	2.54536	0.0109166	0.0422151
GRK7	3.71775	0.767924	0.181463	4.23184	2.31786767591173e-05	0.000341979													MGP	119.242	0.571526	0.127148	4.49495	6.95859638481225e-06	0.00017087
GSDMB	216.182	0.507243	0.0928729	5.46169	4.71613850502299e-08	2.47754476130541e-06													MIA	1.29304	1.0069	0.329829	3.05281	0.00226713	0.0130485
GZMM	4.48218	0.705433	0.179369	3.93287	8.39391133487824e-05	0.000929226													MIA-RAB4B	4.15673	0.664693	0.228628	2.90731	0.00364555	0.0187673
HAMP	34.164	1.3795	0.240865	5.72725	1.02070480369862e-08	7.1930644215119e-07													MICB	23.3339	0.554046	0.128128	4.32416	1.53117002064465e-05	0.000306871
HAP1	532.901	0.760925	0.102622	7.41483	1.21784579520094e-13	5.70610127178473e-11													MKI67	11.847	0.545063	0.162537	3.35346	0.000798076	0.00614295
HAPLN3	42.3627	0.563515	0.114347	4.92811	8.3028688950085e-07	2.543083660139e-05													MLKL	73.1602	1.15017	0.143938	7.99076	1.3411450413609e-15	2.58334338189251e-12
HAS2	19.7247	0.746669	0.139198	5.3641	8.13557031041293e-08	3.79135072315372e-06													MLPH	11.3472	0.520219	0.11318	4.59637	4.29924333753131e-06	0.00011793
HASPIN	2.72788	0.638072	0.183024	3.48628	0.000489784	0.00359327													MMP19	8.2502	0.832658	0.14176	5.8737	4.26162128641101e-09	6.53800589568331e-07
HBA1	1035.14	0.655491	0.144767	4.5279	5.9573471190407e-06	0.000118709													MOGAT2	1.24094	0.638985	0.241615	2.64464	0.0081778	0.0343682
HBA2	1723.33	0.714917	0.15718	4.54839	5.40583031814649e-06	0.000110706													MPIG6B	6.80749	0.694817	0.150108	4.6288	3.67799146988573e-06	0.000104016
HBB	1555.85	0.94186	0.175264	5.37394	7.70325149210026e-08	3.60928561802838e-06													MPZL2	32.8971	1.02731	0.160763	6.39018	1.65687298494537e-10	4.70877869951033e-08
HBE1	2.00363	0.76838	0.207763	3.69835	0.000217005	0.0019329													MS4A2	0.989093	0.803605	0.278452	2.88598	0.00390197	0.019733
HBG2	4.40911	2.03729	0.288369	7.06487	1.60762732614479e-12	4.64497122100768e-10													MS4A6A	39.7715	0.56145	0.141097	3.97918	6.91530644938951e-05	0.000970719
HCAR3	1.68746	0.890562	0.263071	3.38526	0.000711114	0.00482123													MT-CO1	1.20061e+06	0.527422	0.169635	3.10915	0.00187624	0.0113928
HELZ2	290.104	0.721876	0.115935	6.22655	4.76814565371371e-10	5.54768946662959e-08													MT-ND1	323429	0.502575	0.0839734	5.98493	2.16483797526422e-09	3.57425058468387e-07
HEMGN	1.88978	0.754703	0.204854	3.68409	0.000229517	0.00202077													MT-ND4	775260	0.544533	0.154744	3.51893	0.00043329	0.00386594
HES7	12.7335	1.1422	0.144093	7.92681	2.24842311217562e-15	2.29286253368685e-12													MT-ND5	212820	0.660185	0.0977544	6.75351	1.44311694416966e-11	6.10192081564028e-09
HGF	87.7903	0.765475	0.137362	5.57267	2.50858462886591e-08	1.4593564807389e-06													MT-ND6	56169.8	0.743688	0.104288	7.1311	9.95734042459676e-13	6.90481814403238e-10
HHLA1	1.82892	0.701809	0.19149	3.66499	0.000247344	0.00213013													MT1A	17.391	1.00161	0.221842	4.51496	6.33298847376681e-06	0.00016098
HIC1	280.25	0.760849	0.105249	7.22903	4.86440222779124e-13	1.79423993661679e-10													MT1M	243.194	0.54777	0.127796	4.28629	1.81681524482656e-05	0.000348026
HIF3A	631.212	0.565395	0.119043	4.7495	2.03918208778304e-06	5.15324499618174e-05													MT1X	487.515	0.678077	0.149619	4.53201	5.84246651057478e-06	0.000150946
HILPDA	347.468	1.33634	0.199441	6.70044	2.07796870179552e-11	4.34020065232858e-09													MT2A	1297.89	0.614638	0.112088	5.48351	4.16974860413542e-08	3.63250059302973e-06
HS3ST3B1	28.0133	0.754625	0.180958	4.17017	3.043745227007e-05	0.000415811													MUC1	37.6889	0.544684	0.13394	4.06662	4.77009127965596e-05	0.000724118
HSD11B2	36.2262	0.581155	0.122832	4.73132	2.23066754698653e-06	5.49301883445432e-05													MUC12	54.2525	0.509418	0.123685	4.11866	3.81079969578017e-05	0.000617421
HSD17B2	1.1869	0.832387	0.282375	2.94781	0.0032003	0.0153007													MUC17	2.11167	0.659124	0.247465	2.6635	0.00773321	0.0329717
HSD3B7	81.2259	0.592272	0.0943332	6.2785	3.4184672828737e-10	4.17341893069707e-08													MUC3A	24.3756	0.670552	0.135069	4.96451	6.88736910066548e-07	2.93364694666184e-05
HYAL2	361.973	0.526396	0.0884651	5.95033	2.67607252509916e-09	2.3669588415877e-07													MUC4	26.4032	0.788226	0.143258	5.50215	3.75179578325875e-08	3.38755894263405e-06
ICAM1	138.797	0.677034	0.149101	4.54078	5.60461659492134e-06	0.000113333													MUC6	198.423	0.545973	0.137352	3.97501	7.03770420567732e-05	0.000982332
ICAM2	167.229	0.594659	0.104795	5.67447	1.39118227829037e-08	9.27597537555459e-07													MYBL2	1.56978	0.57206	0.188056	3.04196	0.00235039	0.0133814
IFI16	320.056	0.713101	0.112496	6.33892	2.31385243522601e-10	3.08561121669832e-08													MYBPH	10.7782	2.59439	0.244304	10.6195	2.41829518580445e-26	4.1923565341106e-22
IFI30	43.6841	0.855306	0.25363	3.37226	0.000745552	0.0050077													MYH6	6.10929	0.74974	0.228957	3.27459	0.00105815	0.00748436
IFITM1	378.437	0.785784	0.113517	6.92218	4.44751771152403e-12	1.13385539774972e-09													MYL7	6.33457	0.706649	0.124371	5.6818	1.33282106151074e-08	1.54038572815668e-06
IFITM2	333.464	1.08707	0.140007	7.76437	8.20528438863947e-15	7.11234050807269e-12													MYO1G	27.2503	0.520236	0.159365	3.26443	0.00109685	0.00768502
IFITM3	1333.24	0.903675	0.122423	7.38155	1.56454043942511e-13	6.61533489216434e-11													MYOCOS	0.825237	0.642592	0.249728	2.57317	0.0100771	0.0398923
IGFBP4	589.354	0.604265	0.101647	5.94473	2.76920619450259e-09	2.4124099792913e-07													MYOG	5.1529	0.655547	0.141848	4.62148	3.81017990625066e-06	0.000107072
IGFLR1	38.1093	0.533292	0.114846	4.64355	3.42464916968086e-06	7.76529776894889e-05													MYRFL	8.81655	0.515685	0.136597	3.77522	0.000159863	0.00185101
IGFN1	200.069	0.55919	0.158904	3.51904	0.000433111	0.00326879													MZB1	1.19027	0.543804	0.18365	2.96108	0.00306558	0.0164842
IGSF22	38.4525	0.679313	0.125656	5.40612	6.4403639745365e-08	3.14507464401591e-06													NANOG	4.23746	0.62424	0.214977	2.90375	0.00368717	0.0189395
IGSF9B	2020.14	0.611725	0.0852084	7.17917	7.01383867477375e-13	2.47138837418943e-10													NANOGP8	6.92465	0.540054	0.214683	2.51559	0.0118834	0.0449904
IHO1	14.1763	0.929914	0.149969	6.20069	5.62177176097877e-10	6.4972690165552e-08													NANOS2	1.69674	0.960421	0.224817	4.27202	1.93713827033073e-05	0.000366245
IL15RA	23.0067	0.746218	0.122979	6.06784	1.29638831766762e-09	1.34575975299916e-07													NEUROD4	0.997502	0.830166	0.221391	3.74977	0.000176997	0.00199377
IL18BP	292.764	0.643404	0.097203	6.61918	3.61200167178805e-11	6.66145329596996e-09													NFKB2	195.136	0.566046	0.107034	5.28845	1.23357925165159e-07	7.8622536421441e-06
IL18R1	18.5151	1.33886	0.181846	7.3626	1.80368793732028e-13	7.44493668604388e-11													NLRP6	1.24376	0.837688	0.22582	3.70953	0.000207644	0.00224842
IL18RAP	2.31051	0.563408	0.212746	2.64827	0.00809046	0.0310645													NMUR2	9.23485	0.610746	0.145173	4.20701	2.58767315699127e-05	0.000457754
IL1R1	126.393	1.09793	0.148318	7.40253	1.33613180406253e-13	5.93927716800718e-11													NOD2	8.93807	0.544787	0.115051	4.73518	2.18860442069243e-06	6.97456732300073e-05
IL1RL1	69.5006	2.80476	0.38148	7.3523	1.94827282306911e-13	7.8547110838898e-11													NPC1L1	5.75943	1.01541	0.192653	5.27069	1.35914126108803e-07	8.41577274679959e-06
IL32	87.6755	0.809943	0.135064	5.99672	2.01344695541236e-09	1.87661916231337e-07													NPFF	32.6217	0.542222	0.101432	5.34566	9.00857297100832e-08	6.12285173039544e-06
IL4R	234.686	0.906879	0.134978	6.71873	1.83321087468407e-11	3.92352391648432e-09													NPIPA3	44.1491	0.509337	0.196255	2.59528	0.00945141	0.0380074
IL6	13.7125	1.45651	0.28999	5.02264	5.09672701893074e-07	1.74273884812985e-05													NPIPB15	83.094	0.551831	0.112528	4.90396	9.39233287755994e-07	3.68785664057287e-05
INHBA	190.326	0.696462	0.148776	4.68128	2.85088317313025e-06	6.66076963468815e-05													NPIPB6	22.1909	0.67461	0.131436	5.1326	2.85763244340267e-07	1.47440226306038e-05
IQCJ	28.7997	0.522323	0.152754	3.41938	0.000627644	0.00435582													NPIPB8	7.08576	0.812264	0.218996	3.70903	0.000208055	0.00225146
IRF1	172.106	0.728736	0.106164	6.86427	6.68333872273852e-12	1.60919944579715e-09													NQO1	326.337	0.549336	0.0931349	5.89828	3.67313640284479e-09	5.7888629708834e-07
IRF7	148.211	0.671252	0.111548	6.01763	1.76989926784535e-09	1.69519191753409e-07													NUP210L	3.86883	0.708093	0.183177	3.86561	0.00011081	0.00139304
IRGC	1.89464	0.633326	0.220035	2.87829	0.00399832	0.0181215													NXPE1	1.08448	0.758238	0.212243	3.57249	0.000353597	0.00332833
ITGA10	96.3208	0.56844	0.0956681	5.94179	2.81930680763094e-09	2.43153878706906e-07													OC90	2.12262	0.983096	0.270154	3.63902	0.000273676	0.00274087
ITGA5	191.755	0.861739	0.127812	6.74222	1.55985682644971e-11	3.43037022864441e-09													OLAH	3.17921	0.621863	0.139097	4.47071	7.79610809560666e-06	0.000183632
ITGB3	47.4481	0.973175	0.162081	6.00426	1.92202346856899e-09	1.82077589350339e-07													OPN1SW	1.71209	0.788783	0.259569	3.03882	0.00237504	0.0134996
ITGB4	1429.08	0.508835	0.15325	3.32029	0.000899234	0.00579091													OR10A2	34.1614	0.706204	0.135913	5.19602	2.0360372191861e-07	1.13130580871187e-05
ITPKC	363.804	0.828959	0.115935	7.15019	8.66567275969121e-13	2.88900198003859e-10													OR10A4	2.00856	0.513902	0.188162	2.73117	0.00631094	0.0283416
IYD	0.910909	0.875703	0.317562	2.75758	0.00582302	0.0240978													OR10A5	2.17569	0.732309	0.199431	3.67199	0.000240665	0.0024998
KBTBD13	1.19241	1.13828	0.238997	4.76273	1.90986702229801e-06	4.86903745567035e-05													OR10K1	1.0467	0.65207	0.245342	2.65781	0.00786513	0.0334191
KCNA7	0.740663	0.989513	0.290198	3.40978	0.000650144	0.00449435													OR1A1	1.55589	0.713892	0.227129	3.14311	0.00167161	0.0104429
KCNE4	108.176	0.862949	0.15613	5.52712	3.25530144551801e-08	1.83226967076299e-06													OR1D2	2.45952	0.782165	0.209756	3.72893	0.000192295	0.00212651
KCNJ15	2.70931	0.650668	0.242758	2.68032	0.00735523	0.0288029													OR1I1	1.35743	1.00001	0.356008	2.80896	0.00497015	0.0236515
KCNK15	52.3506	0.824071	0.181199	4.54788	5.41891740893342e-06	0.000110706													OR2A1	4.36893	0.757716	0.195081	3.88412	0.000102702	0.001313
KCNK6	88.0306	0.589321	0.0839109	7.02318	2.16881444258992e-12	6.06428502850627e-10													OR2A42	3.18817	1.02935	0.246389	4.17775	2.94411389226098e-05	0.000507347
KCNN4	36.583	0.710809	0.130698	5.43857	5.37102153137834e-08	2.74666753002876e-06													OR2A7	7.83799	0.585409	0.181619	3.22328	0.00126734	0.0084894
KIAA0040	133.678	1.14698	0.136846	8.38156	5.22293720921836e-17	9.05448394590095e-14													OR2AT4	15.7413	1.04548	0.172149	6.07311	1.25452844062371e-09	2.44365225243289e-07
KIF4B	7.29734	0.548733	0.163425	3.3577	0.000785936	0.00521631													OR2G6	4.23719	0.579704	0.16772	3.45639	0.000547473	0.00462073
KISS1	2.15589	0.757068	0.258872	2.92449	0.00345019	0.0162226													OR2T12	1.58186	0.720998	0.244822	2.94498	0.00322973	0.0171598
KLC3	17.1807	0.644504	0.17546	3.67323	0.000239501	0.00208016													OR3A1	1.65171	0.565346	0.15865	3.56348	0.000365971	0.00341135
KLK14	14.0374	0.732752	0.147602	4.96439	6.89158668674467e-07	2.1801559635293e-05													OR3A3	2.18028	0.694772	0.176785	3.93003	8.49335437730758e-05	0.00113056
KLRC1	4.16771	0.832304	0.25875	3.21663	0.00129705	0.00770319													OR51M1	1.0814	0.590989	0.223663	2.64232	0.00823398	0.0344955
KRTAP5-1	26.7234	0.627244	0.115911	5.41142	6.25279934887885e-08	3.07077987286583e-06													OR6B3	1.82532	0.773403	0.23682	3.26579	0.0010916	0.00766217
KRTAP5-10	2.32917	0.706052	0.192202	3.67348	0.000239269	0.00207918													OR6V1	3.28981	0.974097	0.201565	4.83266	1.34719577759018e-06	4.8081917503429e-05
KRTAP5-9	8.82812	0.532933	0.138477	3.84853	0.000118829	0.00121135													OR7A5	8.45912	0.922825	0.181526	5.0837	3.7014913647726e-07	1.78247373054716e-05
L1TD1	4.35798	0.624504	0.20845	2.99594	0.00273597	0.0135827													OSMR	216.71	0.804347	0.133154	6.04072	1.5342520388687e-09	2.71406054549262e-07
LAMB4	1.9789	0.616298	0.205953	2.99241	0.0027678	0.0137093													OTOS	14.5434	0.559259	0.119143	4.69402	2.67881892015704e-06	8.17605718307085e-05
LCN10	19.2821	0.747518	0.179967	4.15363	3.27236454652865e-05	0.00044182													P2RY6	75.4207	0.69309	0.124009	5.58903	2.28339012237131e-08	2.38462958803789e-06
LCN12	138.597	0.666622	0.121483	5.48737	4.07970721477527e-08	2.18289519368346e-06													PAIP2B	3417.97	0.501261	0.103295	4.85269	1.21795374239799e-06	4.48289725652049e-05
LCN6	3.4614	1.13963	0.211441	5.38984	7.05205230894665e-08	3.39595496744164e-06													PATE3	2.03929	0.553792	0.176041	3.14582	0.00165624	0.0103655
LGALS3	329.631	0.652985	0.0968161	6.74459	1.53454940838812e-11	3.43037022864441e-09													PDLIM1	80.5895	0.706399	0.114057	6.1934	5.88816177003072e-10	1.27596465556566e-07
LIF	24.4862	2.42365	0.35949	6.74191	1.56321670548517e-11	3.43037022864441e-09													PDZK1IP1	3.04954	0.894461	0.191317	4.67528	2.93547729205789e-06	8.66940959712362e-05
LILRA5	1.62472	0.929403	0.289173	3.214	0.00130899	0.00775022													PEAK3	18.8171	0.503698	0.109905	4.58303	4.58286048942029e-06	0.000124138
LILRB3	13.3596	0.676131	0.180057	3.75509	0.000173281	0.00162028													PERCC1	8.01409	0.530773	0.169266	3.13574	0.0017142	0.0106362
LIMK2	584.765	0.509598	0.103043	4.9455	7.59474260237107e-07	2.37229653612081e-05													PGC	2.01326	0.638512	0.166802	3.82797	0.000129205	0.00155981
LIN28A	2.15378	0.506811	0.184229	2.75098	0.0059417	0.024461													PI15	73.5297	0.828242	0.158594	5.2224	1.76622968880385e-07	1.04489142711653e-05
LMNTD2	17.9219	0.577308	0.187241	3.08323	0.00204764	0.0108823													PKD1L3	3.74541	0.578348	0.130638	4.42712	9.55011419447444e-06	0.000214918
LOXL1	55.2456	0.536301	0.121224	4.42407	9.68605550704359e-06	0.000174779													PLA1A	33.1953	0.800015	0.126868	6.30591	2.8651056617945e-10	6.99570024688301e-08
LOXL2	56.0332	0.62914	0.114255	5.50646	3.66117603382264e-08	2.01492532451903e-06													PLA2G2A	0.851478	1.91178	0.346267	5.52111	3.36857304819618e-08	3.12940084131843e-06
LRG1	5.21217	0.726507	0.208449	3.48529	0.000491603	0.00360345													PLAC8	12.1538	0.56293	0.121808	4.62145	3.81075453514848e-06	0.000107072
LRRC19	11.1571	0.543085	0.120919	4.4913	7.07907545929034e-06	0.000136562													PLAUR	56.2255	0.598744	0.124597	4.80544	1.54407738414527e-06	5.25896375865273e-05
LRRC3	47.678	0.537551	0.112605	4.77378	1.80799848085725e-06	4.67115673087053e-05													PLEKHA4	144.461	0.630342	0.1093	5.76709	8.06512231343252e-09	1.04776451426705e-06
LRRC32	513.011	0.684504	0.120138	5.69763	1.21481963308186e-08	8.3241553988566e-07													PLEKHN1	3.36064	0.714315	0.179851	3.97171	7.1359739921743e-05	0.000992851
LSMEM1	10.1604	0.738407	0.248862	2.96714	0.00300585	0.0146109													PLGLB1	107.274	0.644042	0.0970935	6.63321	3.28467686174935e-11	1.21155655479333e-08
LTA	3.31531	0.969379	0.240279	4.0344	5.47429948507912e-05	0.000669334													PMEL	2.60176	0.570527	0.162203	3.51737	0.000435848	0.00388476
LTBR	189.283	0.513556	0.0923942	5.55832	2.72387875368544e-08	1.56361463820831e-06													POTEC	1.15532	1.31531	0.360328	3.65032	0.000261917	0.00265144
LVRN	6.5375	0.507815	0.152575	3.32831	0.00087376	0.00565838													POTEF	2.80581	0.959096	0.297541	3.22341	0.00126675	0.00848874
LY96	14.9903	0.52254	0.139716	3.74002	0.000184008	0.00170464													POTEM	2.64516	0.657241	0.251182	2.6166	0.00888112	0.036479
LYG2	2.47334	0.793345	0.207744	3.81885	0.000134076	0.001332													POU4F1	3.93004	0.803196	0.164191	4.89183	9.99033396961585e-07	3.82323244364813e-05
MAB21L3	17.6171	0.504246	0.118929	4.23987	2.23645412781175e-05	0.000335101													POU5F1B	3.78087	0.54887	0.128916	4.25757	2.06661408863452e-05	0.000381136
MAFF	201.196	0.59619	0.172721	3.45175	0.000556965	0.00396369													POU5F2	53.9754	0.558781	0.0988616	5.65215	1.58451430346443e-08	1.77220257837802e-06
MAFIP	71.6706	0.515605	0.174007	2.96313	0.00304532	0.0147675													PPBP	1.61274	0.964463	0.331503	2.90936	0.00362168	0.018675
MAGEA12	3.26375	0.60666	0.151066	4.01585	5.92324223860184e-05	0.000712929													PPEF2	2.72488	0.571191	0.159209	3.58767	0.000333641	0.00317977
MAK	36.7111	0.637975	0.150806	4.23044	2.33231825687472e-05	0.000343235													PPIAL4C	2.36133	0.77826	0.233149	3.33804	0.000843724	0.00638725
MAP3K6	349.916	0.572854	0.0882324	6.49255	8.43930550581749e-11	1.34223669953075e-08													PPP1R27	2.04402	0.624002	0.153917	4.05413	5.03204108352228e-05	0.000757252
MCEMP1	1.73829	1.20141	0.269611	4.45608	8.34715239292458e-06	0.000155098													PRG4	7.91768	1.37404	0.183218	7.49949	6.40678600978088e-14	6.17044679253119e-11
MEDAG	18.3126	0.831163	0.183582	4.52748	5.9692097840929e-06	0.000118809													PROP1	2.14589	0.956831	0.190751	5.01613	5.27223934552744e-07	2.38641099984501e-05
MEOX1	2.49759	0.736745	0.195195	3.7744	0.000160392	0.00152862													PRPH	13.964	0.533681	0.135308	3.9442	8.00661989850927e-05	0.0010785
MEX3A	69.3594	0.532598	0.0848195	6.27919	3.40332698512351e-10	4.17341893069707e-08													PRRT1B	7.11552	1.12147	0.185232	6.05437	1.40965693880587e-09	2.54560548866026e-07
MGP	119.242	0.670295	0.148707	4.50748	6.56020538146898e-06	0.000127928													PRSS37	4.62275	0.54532	0.141239	3.86096	0.000112941	0.00140758
MICA	87.4992	0.560466	0.0969538	5.78076	7.43650869645438e-09	5.55686701559195e-07													PRSS50	5.9757	0.707944	0.223908	3.16176	0.00156819	0.00994375
MMP10	0.567708	1.6499	0.59089	2.79224	0.00523449	0.0221817													PSAPL1	3.39363	0.828366	0.176937	4.68171	2.84496430620615e-06	8.52085337739588e-05
MOGAT2	1.24094	0.921047	0.272431	3.38084	0.000722637	0.00488055													PSG11	1.49798	0.588765	0.187541	3.13939	0.00169298	0.010543
MPIG6B	6.80749	0.627504	0.165914	3.7821	0.000155514	0.00149473													PSG6	1.23086	0.667432	0.185195	3.60394	0.000313433	0.00302712
MPP4	6.26191	0.620693	0.143155	4.33582	1.45220557369586e-05	0.000239538													PTGER1	6.98368	0.804284	0.155129	5.18463	2.1644734991983e-07	1.18744660069942e-05
MPZL2	32.8971	1.42417	0.188261	7.56486	3.88274125180801e-14	2.26428728671305e-11													PTGIR	10.2282	1.01539	0.149969	6.77064	1.28210840135895e-11	5.83570575488058e-09
MRAP	4.74079	0.895553	0.261206	3.42853	0.000606849	0.00423694													PTK6	27.1745	0.597279	0.108167	5.52183	3.35481735173876e-08	3.12940084131843e-06
MS4A2	0.989093	0.869978	0.317629	2.73898	0.00616308	0.0251514													PZP	21.7975	0.623169	0.21086	2.95537	0.00312293	0.0167199
MSH4	10.0041	0.534368	0.128048	4.17317	3.00389711671968e-05	0.000411665													RAET1E	15.0812	0.547412	0.100906	5.42494	5.79724652632453e-08	4.40794148159482e-06
MT-ATP6	295035	0.546065	0.0988801	5.5225	3.34212148905223e-08	1.87504913055694e-06													RAMACL	25.1922	0.687284	0.114919	5.9806	2.22318495916323e-09	3.63595608038243e-07
MT-CO1	1.20061e+06	0.618992	0.198314	3.12127	0.00180075	0.0098822													RASSF6	1.46769	0.600147	0.21702	2.76539	0.00568543	0.0262763
MT-CO2	262673	0.525484	0.0983643	5.34223	9.18121392801093e-08	4.22189720572938e-06													RAX	1.87568	0.944348	0.344841	2.7385	0.006172	0.0279149
MT-CO3	322975	0.516298	0.098034	5.26652	1.39031341725177e-07	5.95122800036461e-06													RAX2	2.43284	0.960595	0.224332	4.28202	1.85205470054816e-05	0.000353604
MT-ND1	323429	0.528481	0.0981653	5.38358	7.30185916411935e-08	3.46808302655269e-06													RCVRN	26.74	0.85183	0.144849	5.88083	4.0821261535036e-09	6.3185481247445e-07
MT-ND2	370377	0.515343	0.0976541	5.27723	1.31151498632508e-07	5.64179250693093e-06													RGPD1	33.5616	0.703227	0.215792	3.25883	0.00111874	0.00777988
MT-ND3	44662	0.547716	0.108203	5.06193	4.15038383179343e-07	1.47139169954951e-05													RGSL1	1.26175	0.893657	0.200103	4.46599	7.97008438168917e-06	0.000186715
MT-ND4	775260	0.531091	0.180904	2.93576	0.00332735	0.015769													RHBG	1.18968	0.666207	0.191839	3.47274	0.000515174	0.00441475
MT-ND4L	37566.9	0.514183	0.109093	4.71324	2.43814306248628e-06	5.87867150643423e-05													RHD	23.5361	0.860095	0.141951	6.0591	1.36888967267003e-09	2.49800751214818e-07
MT-ND5	212820	0.661894	0.114278	5.79196	6.95704795270669e-09	5.26669796105342e-07													RHOXF2	15.7857	1.22683	0.148475	8.26284	1.42244482855128e-16	3.52278622110928e-13
MT-ND6	56169.8	0.807055	0.121903	6.62045	3.58107636436683e-11	6.66145329596996e-09													RNASE2	3.95274	1.5205	0.22339	6.80647	1.00024867495958e-11	5.03908265477213e-09
MT1A	17.391	1.99386	0.258265	7.7202	1.16145204171367e-14	9.15224208870369e-12													RNASE3	1.04362	1.22603	0.24869	4.92997	8.22434510689389e-07	3.36831061684741e-05
MT1E	647.609	0.637979	0.11339	5.62644	1.83971900341666e-08	1.14724347637522e-06													RNF113B	2.05094	0.654331	0.187718	3.48572	0.000490822	0.00426084
MT1F	209.77	0.713172	0.113662	6.27449	3.50788282312948e-10	4.25263333019389e-08													RNF43	79.0491	0.500894	0.10183	4.91892	8.70222054889424e-07	3.46808495254323e-05
MT1G	224.787	0.859656	0.139183	6.17642	6.55713770456785e-10	7.52811518188002e-08													RPA4	8.53436	0.503293	0.146989	3.42402	0.000617024	0.00505797
MT1H	14.5447	0.6983	0.227731	3.06633	0.00216704	0.0113651													RSPH6A	2.70164	0.604496	0.171537	3.52399	0.000425099	0.00380264
MT1M	243.194	1.19666	0.149464	8.00633	1.18181815719853e-15	1.36586663821292e-12													RUFY4	10.605	0.882935	0.145573	6.06525	1.31745351876813e-09	2.48254067406133e-07
MT1X	487.515	1.43801	0.174932	8.22042	2.02797072525008e-16	3.1124285338526e-13													S100A12	4.50347	0.929025	0.309205	3.00457	0.0026596	0.0148015
MT2A	1297.89	0.871	0.131049	6.64635	3.0044422076915e-11	5.72362748489449e-09													S100A3	3.80513	1.1447	0.244545	4.68094	2.85564931703067e-06	8.53543733793858e-05
MTFR2	2.66782	0.800858	0.174889	4.57924	4.66678055318745e-06	9.95264786965167e-05													S100A8	29.761	0.900834	0.229225	3.92992	8.49746589486526e-05	0.00113056
MTHFD2	129.259	0.652816	0.117011	5.57911	2.41748872208106e-08	1.41586434074315e-06													S100A9	42.0377	1.18137	0.206579	5.71872	1.07327962883077e-08	1.31030814404298e-06
MUC1	37.6889	0.802147	0.15675	5.11735	3.09862577963447e-07	1.15304029807255e-05													S100P	2.13039	0.643994	0.194192	3.31628	0.000912243	0.00674974
MUC4	26.4032	0.817138	0.159615	5.11942	3.06475111634719e-07	1.14521293539319e-05													SAA1	3.12407	3.14721	0.371521	8.47115	2.42989576262469e-17	7.02077882347693e-14
MUC6	198.423	0.735148	0.150555	4.88292	1.04528004065045e-06	3.03219566699534e-05													SAA2	1.79317	1.38839	0.220873	6.28594	3.25872518046993e-10	7.57411688370968e-08
MX2	59.1097	0.74915	0.108191	6.92434	4.38019260489753e-12	1.13335849251498e-09													SAP25	62.4085	0.680157	0.155343	4.37843	1.19537475015006e-05	0.000253959
MYBPH	10.7782	2.07916	0.288741	7.20078	5.98688252208704e-13	2.1622624042271e-10													SAPCD1	14.7658	0.521067	0.146811	3.54924	0.00038635	0.00355319
MYC	53.5773	0.547962	0.111338	4.92163	8.5827674988068e-07	2.60123876502299e-05													SECTM1	27.6681	0.92749	0.171504	5.40799	6.37359496847889e-08	4.74217349242704e-06
MYD88	146.248	0.53252	0.0941591	5.65553	1.55363409667401e-08	1.01254889849401e-06													SELE	12.3563	0.603857	0.234485	2.57525	0.0100166	0.039673
MYL7	6.33457	0.661713	0.144761	4.57105	4.8527741887574e-06	0.000102011													SELP	3.77197	1.26731	0.231894	5.46505	4.62766815561485e-08	3.87561619061541e-06
MYO1G	27.2503	0.588994	0.187984	3.13321	0.00172904	0.00956131													SERPINA1	56.9204	0.740819	0.162888	4.54803	5.41491657194046e-06	0.000141588
MYOCOS	0.825237	0.774942	0.290636	2.66636	0.00766765	0.0297707													SERPINA3	778.454	2.27382	0.245342	9.26796	1.897458959559e-20	1.59756389868075e-16
MYOG	5.1529	0.608355	0.161193	3.77407	0.000160608	0.00152969													SERPINA5	10.3137	0.648367	0.231518	2.80051	0.00510224	0.0241541
MYOM3	2.24996	0.580209	0.194336	2.9856	0.00283027	0.0139312													SERPINC1	2.029	0.740814	0.165412	4.47859	7.51392502830851e-06	0.000178479
MYRFL	8.81655	0.653938	0.164755	3.96915	7.21296070822256e-05	0.000828027													SERPINE1	49.2158	0.761901	0.176722	4.31128	1.62309379907423e-05	0.000320901
NAGS	25.1721	0.523717	0.101772	5.14596	2.66154044430567e-07	1.02307018054286e-05													SERPINH1	472.549	0.795091	0.17243	4.61109	4.00556584255491e-06	0.000111461
NAMPT	1026.13	0.557374	0.0873614	6.3801	1.76972382438291e-10	2.49430343247984e-08													SFN	41.4804	1.31287	0.249206	5.26821	1.37759440669916e-07	8.46878604061586e-06
NANOG	4.23746	0.673986	0.247303	2.72534	0.00642352	0.0259395													SFTPB	1.98015	0.83515	0.196427	4.25171	2.12148298733391e-05	0.000390011
NANOGP8	6.92465	0.750818	0.249455	3.00984	0.00261387	0.0131287													SGO1	3.92611	0.729411	0.159845	4.56324	5.0370752808766e-06	0.000134136
NANOS2	1.69674	0.900854	0.256937	3.50613	0.00045468	0.00338298													SHOC1	8.0768	0.996244	0.154913	6.43101	1.26762498395866e-10	3.92420477176918e-08
NFE2	4.87978	0.506887	0.158966	3.18865	0.00142939	0.00827099													SIX1	9.5213	0.721731	0.124095	5.81597	6.02817754788879e-09	8.22869968269292e-07
NFIL3	186.288	0.621087	0.110214	5.6353	1.74752610367383e-08	1.10164045575598e-06													SIX2	5.47546	0.759468	0.168688	4.50221	6.72516533839514e-06	0.00016712
NFKB2	195.136	0.695949	0.125326	5.55311	2.80637595630361e-08	1.60037281508156e-06													SLA2	9.9346	0.507859	0.122056	4.16088	3.17027867448244e-05	0.000536718
NKTR	2579.94	0.513152	0.0805273	6.3724	1.86094527136616e-10	2.60172155035514e-08													SLAMF8	33.6883	0.593469	0.122848	4.83093	1.35897133726783e-06	4.82768998009735e-05
NMI	33.7897	0.512734	0.106318	4.82265	1.41665159929632e-06	3.8554273352278e-05													SLC10A1	1.55562	1.17414	0.226669	5.17997	2.21923599760589e-07	1.20411212107896e-05
NOD1	81.8462	0.501591	0.0815972	6.14716	7.88825063690172e-10	8.76607134880309e-08													SLC11A1	108.254	1.02981	0.161327	6.38339	1.73210991233293e-10	4.74203982277884e-08
NOD2	8.93807	0.591545	0.137761	4.29401	1.75471811103369e-05	0.000277276													SLC12A3	5.25601	0.85121	0.192193	4.42893	9.47002734755012e-06	0.000213786
NOS3	347.154	0.785922	0.120811	6.50536	7.75051048609972e-11	1.24410046099097e-08													SLC13A4	133.123	0.532577	0.148371	3.5895	0.000331309	0.00316466
NPAP1	25.4641	0.71524	0.187204	3.82064	0.000133103	0.00132538													SLC14A1	569.537	0.501106	0.136063	3.68289	0.000230609	0.00241853
NPC1L1	5.75943	1.09748	0.22768	4.82025	1.43378350968084e-06	3.89593588147759e-05													SLC22A12	0.677556	1.17543	0.340961	3.4474	0.000566012	0.00474487
NPIPA5	237.365	0.634409	0.183217	3.46261	0.00053497	0.00384186													SLC22A8	21.648	0.589015	0.184121	3.19907	0.00137874	0.00906057
NPIPB12	368.701	0.609975	0.108194	5.6378	1.72237210982265e-08	1.09729403698676e-06													SLC23A3	5.49921	0.704404	0.137932	5.10689	3.27512033909565e-07	1.62067137179297e-05
NPIPB3	540.436	0.605074	0.107035	5.65308	1.57600771254014e-08	1.02328350953543e-06													SLC26A7	5.10828	0.681318	0.154097	4.42135	9.80841628894503e-06	0.000218559
NPIPB6	22.1909	0.701851	0.156034	4.49807	6.85715479243704e-06	0.000132878													SLC28A3	2.71296	0.887189	0.23444	3.78429	0.000154149	0.00179833
NTN5	42.2438	0.513816	0.104917	4.89738	9.71251860750138e-07	2.88315449622678e-05													SLC35G5	9.12805	0.588496	0.126405	4.65563	3.22992979033175e-06	9.31681578122982e-05
NUPR1	179.916	0.549934	0.128024	4.29557	1.7424717915788e-05	0.000276625													SLC44A4	1.95589	0.7191	0.26741	2.68913	0.00716384	0.0311337
NXPE1	1.08448	0.711081	0.232346	3.06044	0.00221012	0.0115336													SLC4A1	9.01768	0.864319	0.175744	4.91805	8.7410528847121e-07	3.4755709359947e-05
OASL	13.2423	0.820779	0.135937	6.03795	1.5608102006447e-09	1.5461831793358e-07													SLC52A1	10.6877	1.0385	0.14065	7.3836	1.54062509016465e-13	1.33281793476825e-10
OC90	2.12262	2.15678	0.309712	6.9638	3.31203985491581e-12	8.83346506535699e-10													SLC52A3	96.1406	0.678317	0.110326	6.14829	7.83240165862434e-10	1.61645851373704e-07
OLAH	3.17921	0.599941	0.164419	3.64885	0.000263421	0.00223527													SLC5A10	7.59291	1.03707	0.168293	6.16231	7.16905727525815e-10	1.51564362102287e-07
ONECUT3	0.870592	0.846989	0.317029	2.67164	0.00754808	0.0294057													SLC5A5	19.1277	0.513249	0.208078	2.46662	0.0136395	0.0499903
OPN1SW	1.71209	2.11442	0.299198	7.06694	1.58392733485445e-12	4.64497122100768e-10													SLC7A9	10.7874	0.562478	0.136749	4.11321	3.90188928011725e-05	0.00062576
OR10A2	34.1614	0.929244	0.144964	6.41016	1.45367643892561e-10	2.13680581045657e-08													SLCO4A1	444.002	0.777534	0.14237	5.46135	4.72537157577632e-08	3.90090674465039e-06
OR10A4	2.00856	0.793402	0.199732	3.97234	7.11691197933029e-05	0.000819248													SLFNL1	23.9758	0.560952	0.0937141	5.98578	2.15358483809036e-09	3.57425058468387e-07
OR10A5	2.17569	0.976951	0.213658	4.5725	4.81935239692109e-06	0.000101888													SMAD6	173.133	0.525142	0.0983697	5.33845	9.37457410431939e-08	6.29913242916593e-06
OR11H4	1.42361	0.840147	0.225657	3.72312	0.000196777	0.00179544													SMLR1	1.32172	0.904553	0.188588	4.79645	1.61505993650717e-06	5.43663671054142e-05
OR1B1	1.86104	0.595123	0.195317	3.04697	0.00231164	0.0119483													SMTNL1	3.90105	0.659286	0.127187	5.1836	2.17641671557715e-07	1.19023218237367e-05
OR1D2	2.45952	0.836183	0.229713	3.64013	0.000272504	0.00229216													SOCS1	8.73869	0.530248	0.144857	3.6605	0.000251723	0.00258829
OR2A1	4.36893	0.699768	0.222693	3.14229	0.0016763	0.0093468													SOCS3	315.409	1.36532	0.225289	6.0603	1.35871871937456e-09	2.49800751214818e-07
OR2A42	3.18817	0.982409	0.277322	3.54248	0.000396379	0.00304189													SPAAR	22.7508	0.562763	0.0936646	6.00828	1.87498128688424e-09	3.25046755894252e-07
OR2A7	7.83799	0.63642	0.209965	3.03108	0.00243682	0.0124506													SPACA4	1.39406	0.861838	0.23773	3.62528	0.000288645	0.00284823
OR2AT4	15.7413	1.46697	0.185659	7.90142	2.75737830738647e-15	2.65566168538066e-12													SPACDR	30.1507	0.881328	0.124727	7.06605	1.59402498458861e-12	1.02348211603067e-09
OR2D3	1.49396	0.723652	0.209366	3.45639	0.00054746	0.00391533													SPAG17	82.848	0.604237	0.218969	2.75946	0.00578967	0.0266303
OR2G6	4.23719	0.746111	0.191032	3.9057	9.3954634254019e-05	0.00101356													SPATC1	5.43576	0.510569	0.14579	3.50207	0.000461656	0.00406051
OR3A3	2.18028	0.524137	0.195018	2.68763	0.00719608	0.0283654													SPDYA	15.2146	0.552315	0.104198	5.30063	1.15404955874437e-07	7.49310979415444e-06
OR51M1	1.0814	0.81482	0.244223	3.33638	0.00084876	0.00553578													SPDYE10	71.9022	0.724377	0.113046	6.40781	1.47623859169707e-10	4.41242624580352e-08
OR52W1	1.75348	0.545199	0.160572	3.39537	0.000685372	0.00468517													SPDYE16	20.1565	0.505005	0.108661	4.64753	3.35928168114884e-06	9.64180583185369e-05
OR6V1	3.28981	0.777655	0.218418	3.56039	0.000370301	0.00289038													SPDYE17	5.75703	0.999564	0.249761	4.00208	6.27874443919598e-05	0.000902556
OR7A5	8.45912	0.60514	0.215816	2.80396	0.00504791	0.0215437													SPDYE21	23.3468	0.541501	0.12232	4.42693	9.5582298381547e-06	0.000214918
OSMR	216.71	1.20633	0.155851	7.74025	9.92176554485088e-15	8.19065368978737e-12													SPDYE2B	33.4474	1.09356	0.40018	2.73266	0.00628251	0.0282452
OVCH1	11.4406	0.550003	0.145116	3.7901	0.000150588	0.00145437													SPDYE5	32.6321	0.593385	0.110435	5.37318	7.73607877943185e-08	5.40776861775123e-06
OXT	1.28303	1.2168	0.42387	2.8707	0.0040957	0.0183946													SPEM3	0.851195	0.9254	0.241656	3.82941	0.00012845	0.00155395
OXTR	149.241	0.740419	0.175652	4.21526	2.4949117550167e-05	0.000359083													SPOCD1	28.2205	0.734934	0.143183	5.13284	2.85398512594797e-07	1.47440226306038e-05
P2RY6	75.4207	1.26872	0.144774	8.7634	1.89442886031296e-18	6.56836374447709e-15													STC1	45.1861	0.988642	0.183125	5.39874	6.71109271169867e-08	4.92980945974611e-06
PABPN1L	3.29046	0.545459	0.184349	2.95884	0.00308796	0.0148994													STEAP4	23.4279	1.01216	0.151176	6.69528	2.15259537782017e-11	8.48122578861147e-09
PARP9	211.339	0.546847	0.0964204	5.67149	1.41562507950692e-08	9.36689938104275e-07													STH	12.16	0.748906	0.120847	6.19713	5.75012791420207e-10	1.26182553823553e-07
PATE3	2.03929	0.675095	0.187024	3.60968	0.000306573	0.00250342													STMND1	4.49033	0.52586	0.179306	2.93275	0.00335972	0.0176873
PAX1	2.41043	0.695166	0.233644	2.97532	0.00292685	0.014305													SULT1A3	189.047	0.732193	0.106318	6.88684	5.70447851844849e-12	3.19009159986526e-09
PDLIM1	80.5895	0.917102	0.132589	6.91689	4.6166035303405e-12	1.14713974624554e-09													SULT1A4	31.6877	0.564318	0.144918	3.89405	9.85824478222415e-05	0.00127321
PDLIM4	199.838	0.778783	0.121298	6.4204	1.35920134490116e-10	2.05400223279964e-08													SULT1B1	20.7324	0.528339	0.109881	4.80831	1.52213895452169e-06	5.22445810997242e-05
PDPN	150.416	0.54585	0.125404	4.35275	1.34442761096872e-05	0.000226187													SUMO4	15.6628	0.699082	0.114318	6.11522	9.64262453376692e-10	1.921431481809e-07
PDZK1IP1	3.04954	0.61879	0.231783	2.6697	0.00759192	0.0295363													SYCP3	42.7192	0.798335	0.104949	7.60691	2.80735305822306e-14	3.24455150782367e-11
PECAM1	662.705	0.653929	0.100093	6.53323	6.43640819650507e-11	1.08014744751617e-08													SYNE4	19.3661	0.569804	0.102412	5.56383	2.63918123262368e-08	2.64467317044879e-06
PERCC1	8.01409	0.660681	0.183617	3.59816	0.000320482	0.00258726													SYTL1	58.467	0.504884	0.0967675	5.2175	1.81354265906737e-07	1.06052065956979e-05
PERM1	3.72294	0.512688	0.184255	2.7825	0.00539424	0.0227153													TAS2R39	1.12607	0.8074	0.241812	3.33895	0.00084096	0.00637189
PGC	2.01326	0.858025	0.180823	4.74512	2.08386631521228e-06	5.22050671105782e-05													TAS2R42	1.25052	0.718603	0.210742	3.40987	0.000649936	0.00526017
PGF	82.926	0.629871	0.109956	5.72841	1.01378980357742e-08	7.17349389176248e-07													TAT	3.66419	0.63211	0.134375	4.70408	2.55009561146665e-06	7.90848971742143e-05
PI15	73.5297	1.48563	0.18576	7.99759	1.2688027721464e-15	1.37474780362063e-12													TBX15	22.3632	0.541032	0.104293	5.18761	2.13011270541469e-07	1.17230583685934e-05
PIRT	103.279	0.891029	0.172659	5.16063	2.46116583157823e-07	9.58803839466073e-06													TCAP	59.9145	0.53869	0.111418	4.83486	1.33241572045115e-06	4.78909067921892e-05
PKD1L3	3.74541	0.595838	0.157796	3.77601	0.000159362	0.0015228													TCP10L	70.6666	0.590404	0.122307	4.82723	1.38444211482461e-06	4.888123931283e-05
PLA1A	33.1953	1.05601	0.148898	7.09218	1.32019535792745e-12	4.2383160601908e-10													TEAD3	96.5637	0.52232	0.104897	4.97936	6.37964568815951e-07	2.75118252860531e-05
PLA2G2A	0.851478	1.02074	0.409105	2.49505	0.0125939	0.0435264													TEAD4	35.4364	0.752646	0.129621	5.8065	6.37907858053232e-09	8.63966455250846e-07
PLA2G4E	4.68163	0.572027	0.172711	3.31204	0.000926194	0.00592272													TEDDM1	3.33214	0.692847	0.167095	4.14642	3.37709140378431e-05	0.000558638
PLAC8L1	17.9022	0.810894	0.138348	5.86126	4.59375003249532e-09	3.63640413531228e-07													TGFB3	541.662	0.504647	0.0988095	5.10727	3.26847412470223e-07	1.62067137179297e-05
PLAUR	56.2255	0.732903	0.146103	5.01635	5.26622530706229e-07	1.78311097506312e-05													TGM2	1283.77	0.540123	0.107723	5.01399	5.33131474908098e-07	2.40061486987189e-05
PLEKHA4	144.461	0.891231	0.128082	6.9583	3.44391516543275e-12	9.04601716787002e-10													THBS1	237.103	0.524454	0.117095	4.47886	7.50411516611642e-06	0.000178479
PLEKHG2	146.708	0.521697	0.0905133	5.76376	8.22593030276954e-09	6.01707711935919e-07													THRSP	2.24906	0.906992	0.17387	5.2165	1.82340447109332e-07	1.06075637284811e-05
PLIN2	165.768	0.739307	0.115581	6.39642	1.59058276632353e-10	2.27887130884171e-08													TIMP1	300.499	1.00197	0.129315	7.74827	9.31494051491067e-15	1.34569840638743e-11
PLIN5	167.813	0.532542	0.122581	4.34439	1.39661443149899e-05	0.000232581													TKTL1	5.03418	1.00797	0.166127	6.06744	1.29966095852364e-09	2.4759255359303e-07
PLOD2	389.709	0.514023	0.107761	4.77001	1.84213910314069e-06	4.72409110022755e-05													TLCD2	62.7486	0.522516	0.0800337	6.5287	6.63423874132753e-11	2.30022325639308e-08
PLP2	62.3973	0.503541	0.10875	4.63024	3.65238480903001e-06	8.11765936530054e-05													TLDC2	5.8507	0.549084	0.130949	4.19313	2.75137711346953e-05	0.000480825
PLSCR1	139.523	0.903564	0.121568	7.43255	1.06521048668568e-13	5.27132685787344e-11													TLR2	53.8685	0.559905	0.126265	4.43438	9.23371440794459e-06	0.000209798
PMEL	2.60176	0.6676	0.185021	3.60823	0.000308288	0.00251358													TLR8	4.48631	0.694243	0.194183	3.5752	0.000349964	0.00330445
PMFBP1	39.4724	0.652941	0.119631	5.45795	4.81673159938246e-08	2.52274498510255e-06													TLR9	23.2986	0.74181	0.251387	2.95087	0.00316878	0.0169129
PNP	187.405	0.750623	0.118234	6.3486	2.1727740179644e-10	2.91993878879308e-08													TMEM184A	45.3625	0.693232	0.154148	4.49717	6.88639321945305e-06	0.000170182
PODNL1	37.065	0.540646	0.110317	4.90084	9.54299985328622e-07	2.83769203184511e-05													TMEM213	3.31776	0.715199	0.163017	4.38727	1.1478107894083e-05	0.000246879
POLQ	22.8081	0.502495	0.113871	4.41284	1.0202552896298e-05	0.000181221													TMEM262	40.3341	0.559276	0.110781	5.04846	4.45386683932225e-07	2.06485341609631e-05
POTEC	1.15532	1.24155	0.420506	2.9525	0.0031521	0.0151413													TMEM92	1.90574	1.0074	0.171758	5.86523	4.48500352884295e-09	6.76104531965403e-07
POU4F1	3.93004	0.64566	0.200207	3.22496	0.00125992	0.00750328													TMPRSS11A	2.91676	1.11267	0.187309	5.9403	2.84499323876943e-09	4.52484429241346e-07
POU5F1B	3.78087	0.701297	0.156451	4.48253	7.37639127049512e-06	0.000141145													TMPRSS12	2.09686	1.09606	0.226655	4.83581	1.32603091003027e-06	4.77922491814651e-05
POU5F2	53.9754	0.558574	0.114396	4.88279	1.04594659025335e-06	3.03219566699534e-05													TMPRSS3	42.0069	0.659097	0.172207	3.82734	0.000129534	0.00156105
PPBP	1.61274	1.37909	0.396879	3.47484	0.000511163	0.00371085													TNFRSF10A	18.1607	0.578539	0.104167	5.55398	2.79237186750298e-08	2.75048628949043e-06
PPEF2	2.72488	0.678301	0.188786	3.59296	0.000326948	0.00262893													TNFRSF10D	37.0412	1.13572	0.14783	7.6826	1.55886696720334e-14	1.9303226959598e-11
PPIAL4C	2.36133	0.849148	0.27301	3.11032	0.00186884	0.0101626													TNFRSF11B	25.4435	0.695488	0.152527	4.55976	5.12125306735248e-06	0.000135752
PPP1R13L	109.632	0.509497	0.105738	4.81849	1.44652263119875e-06	3.91826817725962e-05													TNFRSF12A	31.4443	1.0441	0.165732	6.2999	2.97845054669167e-10	7.17144703853427e-08
PPP1R18	275.649	0.542622	0.0897721	6.04444	1.49931415866168e-09	1.51116920084645e-07													TNFRSF17	1.3947	0.823902	0.218271	3.77467	0.000160217	0.00185291
PRB1	1.43763	0.727886	0.284678	2.55687	0.0105618	0.0380823													TNFRSF1A	380.91	0.528857	0.0929712	5.6884	1.28238081754058e-08	1.52269546937558e-06
PRB2	14.1022	0.732931	0.14325	5.11644	3.11363115741141e-07	1.15584389175341e-05													TNFRSF6B	119.766	2.26107	0.552989	4.08882	4.33570858715067e-05	0.000672908
PRG4	7.91768	0.856488	0.209942	4.07964	4.51059487155897e-05	0.000574546													TNFSF12-TNFSF13	24.9523	1.49363	0.550201	2.7147	0.00663358	0.0294644
PROP1	2.14589	0.828291	0.209083	3.96155	7.44648097485498e-05	0.00084985													TNFSF14	5.27215	1.21415	0.193679	6.26888	3.63648333846435e-10	8.2950098888971e-08
PRPH	13.964	0.675513	0.160532	4.20797	2.57671743278761e-05	0.000367957													TPRX1	0.470254	1.43684	0.38746	3.70835	0.000208617	0.00225212
PRRT1B	7.11552	0.751294	0.201675	3.72527	0.000195107	0.00178114													TREH	167.36	1.18292	0.182188	6.49286	8.42198037920144e-11	2.80775868949685e-08
PRRX2	5.85202	0.752364	0.158324	4.75204	2.01371643181185e-06	5.10377018448689e-05													TREM1	7.00347	0.882294	0.202118	4.36525	1.26978176741211e-05	0.000266178
PRSS37	4.62275	0.580631	0.1499	3.87345	0.000107307	0.00112607													TSACC	1.44722	0.564003	0.166989	3.37748	0.000731525	0.00573314
PRSS50	5.9757	0.902209	0.263388	3.4254	0.000613895	0.00427924													TTLL6	19.2174	0.505111	0.0791492	6.38176	1.75063768261332e-10	4.74203982277884e-08
PRSS55	3.77377	0.7536	0.176443	4.27106	1.94547485414954e-05	0.000299793													TUBB1	9.91579	0.907665	0.174741	5.19434	2.05446682153808e-07	1.13789893987809e-05
PRX	227.108	0.555893	0.102665	5.41466	6.14067801851761e-08	3.03290011763593e-06													TXK	19.4384	0.532712	0.113113	4.70955	2.4826205754763e-06	7.75472257593821e-05
PSAPL1	3.39363	0.715062	0.192437	3.71583	0.000202536	0.00184216													TYMP	166.22	0.576882	0.152665	3.77875	0.000157615	0.00183137
PSG11	1.49798	0.587807	0.202048	2.90924	0.00362308	0.0168526													UHRF1	42.5987	0.56082	0.10313	5.43798	5.38893630934513e-08	4.17065177941103e-06
PTGER1	6.98368	0.652986	0.179476	3.63829	0.000274456	0.00229854													UNC45B	1.70875	0.542333	0.177086	3.06255	0.00219463	0.0127458
PTGIR	10.2282	0.884402	0.176569	5.00883	5.47633185659117e-07	1.8398776950749e-05													VCX	1.17105	0.587936	0.232738	2.52617	0.0115313	0.0439547
PTGS2	123.525	0.943122	0.181929	5.18402	2.17149800689509e-07	8.67398374367127e-06													VHLL	1.8684	1.47997	0.255485	5.79277	6.92336747999815e-09	9.23257681794214e-07
PXDC1	242.737	0.650032	0.106082	6.12764	8.91935543763191e-10	9.7864522700498e-08													VSIG10L2	14.7891	0.841622	0.160619	5.23985	1.6070746787449e-07	9.60698159680056e-06
PXDN	237.059	0.553578	0.0879823	6.29192	3.13558994053455e-10	3.91068972727388e-08													VSIG4	66.1633	0.725482	0.144219	5.0304	4.89448251810876e-07	2.24472880777602e-05
PXN	702.185	0.512862	0.0862346	5.9473	2.7260835649885e-09	2.38683761023437e-07													YBX3	336.605	0.703185	0.138091	5.09217	3.53985301709245e-07	1.72378909843581e-05
PYDC5	1.64738	0.601865	0.212804	2.82826	0.00468011	0.02036													ZFP36	504.298	0.571104	0.153167	3.72865	0.000192512	0.00212708
PZP	21.7975	0.721366	0.250061	2.88476	0.00391713	0.0178469													ZFP57	79.6308	0.677726	0.126208	5.36989	7.87827275857832e-08	5.48504966034995e-06
RAB13	294.612	0.649687	0.101197	6.42002	1.36254185955214e-10	2.05400223279964e-08													ZFP91-CNTF	33.1012	1.06905	0.412259	2.59315	0.00951001	0.0381722
RAB20	31.0356	0.639216	0.141024	4.53267	5.82428750870437e-06	0.000116863													ZNF750	6.50265	0.664925	0.133222	4.99111	6.00337823701114e-07	2.65496339583737e-05
RAB34	279.219	0.542286	0.0997383	5.43709	5.41579602547819e-08	2.75332081811408e-06													ZNF878	2.28468	0.59876	0.176364	3.39502	0.000686242	0.00546221
RAD21L1	1.91464	1.36368	0.238242	5.72393	1.0408787635147e-08	7.27607832431081e-07													ACY3	46.8863	-0.525698	0.137273	-3.82959	0.000128359	0.00155395
RAD51AP2	12.1418	0.52398	0.148177	3.53618	0.000405954	0.00310028													CCL3	10.4679	-1.65071	0.211276	-7.81305	5.58210037082027e-15	8.79739018441275e-12
RAD54L	35.497	0.533685	0.121665	4.38652	1.1517698962178e-05	0.000198283													CCL4	8.34427	-1.45598	0.196628	-7.40475	1.31400607280223e-13	1.1989268041105e-10
RAMACL	25.1922	0.728728	0.136457	5.34034	9.27704443858373e-08	4.25467837003406e-06													CCL4L2	13.0674	-0.84996	0.18128	-4.68865	2.75017626834249e-06	8.34974707320236e-05
RAX	1.87568	1.10631	0.411245	2.69015	0.00714196	0.0281842													CD69	8.23805	-0.802778	0.165536	-4.84957	1.23730498772976e-06	4.54447442103457e-05
RAX2	2.43284	0.86544	0.254702	3.39785	0.000679179	0.00465385													COMP	1.07724	-0.922623	0.278542	-3.31233	0.000925218	0.00680509
RBAKDN	3.31605	1.10318	0.359602	3.06778	0.00215657	0.0113258													CRHBP	194.828	-0.500636	0.10226	-4.89574	9.79357275215795e-07	3.78132243277083e-05
RBM44	7.9637	0.571759	0.124001	4.6109	4.00926938102358e-06	8.76477856108762e-05													CTAG2	2.62627	-3.03601	0.836351	-3.63007	0.000283349	0.00281014
RCVRN	26.74	0.878051	0.169431	5.18234	2.19122980722501e-07	8.71265136193871e-06													DSG3	7.68269	-0.531697	0.211955	-2.50853	0.0121233	0.0456891
RDH10	135.604	0.60348	0.131762	4.58006	4.64845970356697e-06	9.95264786965167e-05													EGR1	1753.21	-0.510226	0.103534	-4.92809	8.30360004631403e-07	3.3727156480127e-05
REELD1	5.70148	0.52798	0.167611	3.15003	0.00163254	0.00916504													EGR2	116.675	-0.654384	0.139255	-4.69917	2.61217503531027e-06	8.02919617236505e-05
RELL1	236.025	0.616048	0.0925505	6.65634	2.8072347805501e-11	5.5302525176837e-09													FOS	1219.77	-0.676287	0.137912	-4.90375	9.40258788147905e-07	3.68785664057287e-05
RFLNB	199.359	0.526877	0.0685158	7.68986	1.47298109887484e-14	1.06398334708726e-11													FOSB	325.923	-0.601965	0.12312	-4.88926	1.01214754294235e-06	3.84793636062469e-05
RGL3	128.141	0.504066	0.106424	4.73639	2.17554124837771e-06	5.3955912849608e-05													GMNC	10.5889	-0.552785	0.157905	-3.50076	0.000463938	0.00407438
RGS16	171.781	0.662728	0.140057	4.73184	2.22492212471817e-06	5.49301883445432e-05													GPR183	28.6481	-0.743221	0.147575	-5.03623	4.74797810879052e-07	2.18331428366028e-05
RHBG	1.18968	0.722077	0.214207	3.37092	0.000749168	0.00502421													GZMB	2.24787	-0.674732	0.165484	-4.07733	4.5555018516257e-05	0.000701369
RHD	23.5361	0.730137	0.157118	4.64707	3.36683178020886e-06	7.65976322069565e-05													GZMH	1.42673	-0.519994	0.187881	-2.76767	0.00564579	0.0261001
RHOD	14.0909	0.602215	0.136631	4.4076	1.04522518684366e-05	0.000184898													HOXC4	1.17295	-0.584145	0.21456	-2.72253	0.00647846	0.0289311
RHOXF2	15.7857	1.10744	0.160117	6.91642	4.6319671341248e-12	1.14713974624554e-09													IL10	2.08542	-0.541581	0.166204	-3.25854	0.00111988	0.00778439
RNASE10	2.6978	0.582605	0.178383	3.26603	0.00109067	0.00671205													IL1A	4.72594	-0.587186	0.157175	-3.73588	0.000187057	0.00207873
RNASE2	3.95274	1.04596	0.268999	3.88833	0.000100936	0.00107615													IL1B	27.6031	-0.533966	0.208982	-2.55508	0.0106163	0.0413955
RNF113B	2.05094	0.597009	0.202549	2.94748	0.00320375	0.0153103													IL2RB	5.96892	-0.612386	0.122833	-4.9855	6.18026068635216e-07	2.69887932791705e-05
RNF122	39.9591	1.24614	0.161866	7.6986	1.37564529580341e-14	1.03687768904556e-11													METTL21C	6.30402	-0.623431	0.219492	-2.84033	0.00450667	0.0219521
RNF148	3.36866	0.769972	0.228319	3.37235	0.000745309	0.0050077													NDUFC2-KCTD14	18.28	-0.646995	0.193462	-3.3443	0.000824892	0.00628862
RNPC3	940.976	0.586801	0.093798	6.25601	3.94956919268989e-10	4.68970763866246e-08													NKG7	6.12064	-0.580245	0.12241	-4.74019	2.13516661825526e-06	6.86739304157203e-05
RSPH10B	34.96	0.533672	0.163236	3.26932	0.00107806	0.00666154													NPAS4	75.4924	-0.945572	0.186676	-5.06531	4.07743877306115e-07	1.93132455108711e-05
RSPH6A	2.70164	0.697043	0.193581	3.60078	0.000317267	0.00256656													NR4A1	1563.48	-0.52505	0.120574	-4.35458	1.33319385092591e-05	0.000276462
RUFY4	10.605	0.81331	0.178837	4.54777	5.42163698954055e-06	0.000110706													NR4A2	290.972	-0.685372	0.119822	-5.71991	1.06580119031496e-08	1.31030814404298e-06
S100A11	116.105	0.654025	0.116582	5.61001	2.02316814693003e-08	1.22635115367759e-06													NR4A3	306.246	-0.539968	0.100805	-5.35658	8.48138893857257e-08	5.88133434556376e-06
S100A16	545.253	0.567862	0.093574	6.06859	1.29039416991702e-09	1.34575975299916e-07													OLR1	105.363	-0.508808	0.114298	-4.45158	8.52414200456991e-06	0.00019677
S100A2	4.42494	0.565683	0.172399	3.28125	0.00103348	0.00645871													P2RY12	249.974	-0.57802	0.130999	-4.41241	1.0222673092688e-05	0.000225471
S100A3	3.80513	1.83578	0.288217	6.36945	1.89711971747071e-10	2.63107739376578e-08													PPP1R17	26.1265	-0.566384	0.139998	-4.04567	5.21741632650466e-05	0.000776387
S100A4	22.6806	0.520452	0.140426	3.70625	0.000210352	0.00188848													PRF1	11.3763	-0.534408	0.120257	-4.44387	8.83530713411923e-06	0.000202604
S100A8	29.761	0.925573	0.269733	3.43144	0.00060038	0.00420363													VTCN1	2.16139	-0.745544	0.182976	-4.07454	4.61052988573396e-05	0.000707329
S100A9	42.0377	0.865842	0.24304	3.56255	0.000367273	0.00287063
S100P	2.13039	0.658253	0.237101	2.77625	0.00549898	0.02301
S1PR3	299.273	0.591363	0.0965322	6.12607	9.00766250030156e-10	9.82118472359924e-08
SAA2	1.79317	0.928888	0.270024	3.44002	0.000581663	0.00410742
SAP25	62.4085	0.677285	0.180095	3.76071	0.000169433	0.00159548
SAPCD1	14.7658	0.580339	0.173035	3.35389	0.000796848	0.00526655
SBNO2	538.121	0.759679	0.118555	6.4078	1.47630548158121e-10	2.15069175031024e-08
SCARA3	1683.94	0.545253	0.0991828	5.49746	3.85304363608052e-08	2.09392992084928e-06
SCX	45.4476	0.57928	0.12833	4.514	6.36163306085134e-06	0.000124898
SDS	232.159	0.821468	0.174398	4.71031	2.4733984472301e-06	5.93889688105e-05
SEC14L3	1.04572	0.749683	0.261584	2.86593	0.0041578	0.0186156
SECTM1	27.6681	1.45443	0.200086	7.26905	3.62028524894094e-13	1.39469477945867e-10
SELE	12.3563	1.06065	0.275669	3.84753	0.000119313	0.00121386
SELP	3.77197	1.25233	0.266118	4.70591	2.52730561088633e-06	6.03489945872251e-05
SEMA3F	225.707	0.670662	0.111395	6.02055	1.73827901501919e-09	1.68350865946216e-07
SERPINA1	56.9204	0.690176	0.191283	3.60814	0.000308398	0.00251358
SERPINA3	778.454	2.61408	0.286915	9.11101	8.16178248137148e-20	3.5373165274264e-16
SERTAD1	98.123	0.673478	0.113108	5.95429	2.61199626972539e-09	2.33533777599917e-07
SFN	41.4804	2.28354	0.291515	7.83337	4.74980442928395e-15	4.33382155716139e-12
SFTPB	1.98015	0.938483	0.217635	4.31218	1.61651410511143e-05	0.000260886
SH2B2	154.209	0.565065	0.0896171	6.30533	2.87589231844217e-10	3.72063203227712e-08
SH2D2A	5.29306	0.551223	0.17976	3.06643	0.00216629	0.0113651
SH2D3A	3.59088	0.515973	0.160728	3.21023	0.00132631	0.00783404
SH2D7	6.0511	0.538367	0.11133	4.83579	1.32615213542982e-06	3.69023650398255e-05
SHC1	759.589	0.50851	0.079948	6.36052	2.01077337519971e-10	2.74478482145372e-08
SHOC1	8.0768	0.859845	0.165354	5.20003	1.99255990816876e-07	8.08969989883223e-06
SIGIRR	231.59	0.512916	0.0899612	5.70152	1.18744103667021e-08	8.16884040147414e-07
SIGLEC9	11.9771	0.700582	0.196229	3.57023	0.000356671	0.00280547
SIK1	102.52	1.06901	0.268012	3.98868	6.64414378368484e-05	0.000777718
SLC11A1	108.254	0.757936	0.189182	4.00639	6.1654620070594e-05	0.000734601
SLC12A3	5.25601	0.586139	0.229146	2.55793	0.0105299	0.0380121
SLC16A3	161.515	0.652152	0.135047	4.82906	1.37177905294373e-06	3.78680918182046e-05
SLC22A11	1.48877	0.762505	0.214938	3.54755	0.000388826	0.00299469
SLC22A13	16.3195	0.66184	0.132754	4.98548	6.18084884155194e-07	2.0306645788621e-05
SLC22A31	6.21786	0.798203	0.301214	2.64995	0.00805028	0.0309596
SLC23A3	5.49921	0.721698	0.158645	4.54915	5.38619917786025e-06	0.000110634
SLC25A2	2.67755	0.570342	0.137104	4.15992	3.18361020199824e-05	0.000431855
SLC28A2	9.27408	0.568585	0.140746	4.03978	5.35015368957e-05	0.000657803
SLC28A3	2.71296	0.910641	0.282577	3.22263	0.00127021	0.00755696
SLC2A4	56.8432	0.597987	0.120423	4.96572	6.84458889850947e-07	2.17321965466227e-05
SLC2A4RG	646.444	0.501724	0.103842	4.83161	1.35430245515354e-06	3.74914984037222e-05
SLC35G5	9.12805	0.792198	0.145701	5.43714	5.41412252368249e-08	2.75332081811408e-06
SLC39A14	580.261	0.549102	0.113808	4.82483	1.4012101819907e-06	3.825414128345e-05
SLC44A4	1.95589	1.0408	0.318728	3.26548	0.00109279	0.00672272
SLC4A1	9.01768	0.720266	0.20703	3.47904	0.000503216	0.00367007
SLC52A1	10.6877	0.814822	0.158891	5.12818	2.92554097158998e-07	1.10978508278958e-05
SLC52A3	96.1406	0.700038	0.129207	5.41796	6.02817997544296e-08	3.0081896482478e-06
SLC5A10	7.59291	0.80589	0.190147	4.23824	2.25281958175456e-05	0.000336101
SLC7A9	10.7874	0.762664	0.161839	4.7125	2.44696525580557e-06	5.88530277771525e-05
SLCO4A1	444.002	1.12974	0.166429	6.78813	1.13597246458713e-11	2.62576248614434e-09
SMAD6	173.133	0.767736	0.115243	6.66188	2.70338100142983e-11	5.38687506215949e-09
SMCO2	3.48045	0.644086	0.165919	3.88193	0.000103629	0.00109538
SMIM3	122.792	0.507442	0.087101	5.8259	5.68054699287939e-09	4.39633761913202e-07
SMLR1	1.32172	0.778474	0.206116	3.77688	0.000158805	0.00151889
SMTN	493.467	0.563854	0.095633	5.89602	3.72373359124244e-09	3.10358872777784e-07
SMTNL1	3.90105	0.752912	0.138291	5.44439	5.19841960746704e-08	2.66626634068191e-06
SOCS1	8.73869	0.744099	0.170034	4.37619	1.20772171496031e-05	0.000206073
SOCS3	315.409	1.95215	0.263434	7.41038	1.25940290732346e-13	5.7455286319367e-11
SPAAR	22.7508	0.706668	0.109923	6.42877	1.28644338451191e-10	1.97790645123669e-08
SPACA4	1.39406	1.03791	0.263172	3.94384	8.01873985928514e-05	0.000898016
SPAG17	82.848	0.648876	0.257674	2.51821	0.0117954	0.0413969
SPATA12	2.377	1.11077	0.21906	5.07062	3.96531771749053e-07	1.4144598343707e-05
SPATA31A7	2.1424	0.998719	0.291801	3.4226	0.000620244	0.00431656
SPDYA	15.2146	0.528917	0.121025	4.37032	1.24065548535519e-05	0.000210863
SPDYE10	71.9022	0.55979	0.125905	4.44612	8.74370899439054e-06	0.000160573
SPDYE12	27.744	0.503772	0.141537	3.5593	0.000371845	0.00289852
SPDYE16	20.1565	0.543431	0.115682	4.69761	2.63227838151598e-06	6.23404071338265e-05
SPDYE21	23.3468	0.523774	0.133831	3.91371	9.08878454986919e-05	0.000987857
SPDYE5	32.6321	0.603999	0.117802	5.12722	2.94046681666046e-07	1.11059033375584e-05
SPDYE9	13.988	1.30992	0.504449	2.59673	0.00941148	0.0348106
SPEM3	0.851195	1.26751	0.268464	4.72136	2.34275246493971e-06	5.69596782245747e-05
SPHK1	80.4958	0.532893	0.12686	4.20064	2.66161939673232e-05	0.000376054
SPIB	2.18988	0.555219	0.189297	2.93305	0.00335649	0.015881
SPINK2	2.01766	0.641859	0.191939	3.34408	0.000825554	0.00542114
SPMIP8	7.72772	0.518019	0.156843	3.30279	0.000957267	0.00609221
SPOCD1	28.2205	1.27422	0.16857	7.55902	4.06125180616694e-14	2.27115681650678e-11
SRARP	109.432	0.572353	0.101895	5.6171	1.94186658016447e-08	1.19801420048866e-06
SRGN	298.379	0.640174	0.129687	4.93631	7.96152188844868e-07	2.46026637180296e-05
SRPX2	66.4694	0.571622	0.119545	4.78164	1.73870817109038e-06	4.53266839910119e-05
STAC3	17.8705	0.649657	0.124961	5.19889	2.00479332952635e-07	8.1203498038946e-06
STC1	45.1861	1.55317	0.214366	7.24544	4.31044497717222e-13	1.62447552444038e-10
STEAP4	23.4279	1.50919	0.17624	8.56328	1.09701593456892e-17	2.71683832024098e-14
STH	12.16	0.52613	0.138535	3.7978	0.000145986	0.00141941
STON1-GTF2A1L	4.80718	0.968393	0.277951	3.48405	0.000493893	0.00361271
STX11	16.1393	0.638249	0.148765	4.2903	1.78429192790706e-05	0.000280949
SULT1A3	189.047	0.662124	0.124435	5.32106	1.03163700043425e-07	4.6332795439192e-06
SULT1A4	31.6877	0.635741	0.169028	3.76117	0.000169121	0.00159341
SULT1B1	20.7324	0.661866	0.130212	5.08298	3.71564798648446e-07	1.34476980153851e-05
SULT1C2	10.909	0.581707	0.212261	2.74052	0.00613415	0.0250747
SUMO4	15.6628	0.71079	0.133649	5.31835	1.04712602635041e-07	4.67860226618833e-06
SYCP3	42.7192	0.789648	0.121944	6.47548	9.45081200589055e-11	1.476029521929e-08
SYTL1	58.467	0.617748	0.114362	5.40169	6.60155665053236e-08	3.21473556442778e-06
TAGLN2	710.645	0.558027	0.0905215	6.16458	7.06719231301214e-10	7.95563934664795e-08
TAP1	346.127	0.520602	0.0930172	5.59684	2.18292966834127e-08	1.3063438019784e-06
TAT	3.66419	0.563447	0.153605	3.66816	0.000244304	0.00211129
TBC1D26	44.5595	0.54602	0.169842	3.21486	0.00130506	0.00773489
TBC1D3D	33.4487	1.07026	0.390896	2.73797	0.00618194	0.0252046
TBC1D3I	9.17784	0.759497	0.213018	3.56541	0.000363283	0.00284457
TBX15	22.3632	0.720308	0.121232	5.94158	2.82279402908349e-09	2.43153878706906e-07
TCAF2	58.2195	0.575343	0.136861	4.20386	2.62396681351127e-05	0.000372861
TCAF2C	3.47197	1.78977	0.617121	2.9002	0.00372928	0.0172127
TCP10L	70.6666	0.812396	0.143099	5.67717	1.3694239890778e-08	9.16615222959565e-07
TEAD2	76.1922	0.569655	0.0969648	5.87486	4.23194136121764e-09	3.41809615932058e-07
TEAD3	96.5637	0.858758	0.122549	7.00748	2.42653943916583e-12	6.67722027259983e-10
TEAD4	35.4364	1.02982	0.151495	6.79769	1.06306910873932e-11	2.49045487420335e-09
TEDDM1	3.33214	0.879364	0.176415	4.98463	6.20819235577361e-07	2.0306645788621e-05
TEKT3	10.1934	0.697171	0.139434	5.00002	5.73234023992211e-07	1.90740595775988e-05
TEKT5	4.41081	0.737716	0.148285	4.975	6.52484068365535e-07	2.08314250629557e-05
TERT	9.55688	0.62323	0.244635	2.5476	0.0108468	0.0388272
TES	35.0912	0.526541	0.107581	4.89435	9.86287712186198e-07	2.92278355187349e-05
TFPI	53.6956	0.746302	0.104025	7.17425	7.2704664907511e-13	2.47138837418943e-10
TFPI2	4.79009	0.547131	0.174672	3.13233	0.00173424	0.009587
TGFB3	541.662	0.542086	0.115663	4.68675	2.77572972735469e-06	6.50515012394403e-05
TGFBI	137.063	0.720316	0.14597	4.93469	8.02798500725592e-07	2.47639053533432e-05
TGIF1	93.7154	0.507898	0.137391	3.69673	0.000218395	0.00194158
TGM2	1283.77	0.652841	0.125947	5.18347	2.17790205448874e-07	8.67956552106133e-06
THBS1	237.103	0.826113	0.137104	6.02545	1.68641605945941e-09	1.65173496083549e-07
THRSP	2.24906	0.570074	0.196328	2.90368	0.00368809	0.017068
TIMP1	300.499	1.38984	0.151164	9.19424	3.77642740880394e-20	2.18227151863417e-16
TINAG	1.70805	0.692678	0.203279	3.40753	0.000655537	0.00451506
TIPARP	393.656	0.507095	0.111294	4.55634	5.205227876917e-06	0.000108199
TKTL1	5.03418	0.86552	0.19728	4.38727	1.14784334069941e-05	0.000198197
TLCD1	62.151	0.534492	0.12559	4.25584	2.08263553351283e-05	0.000316152
TLCD2	62.7486	0.662151	0.0936745	7.06864	1.564641115444e-12	4.64497122100768e-10
TLR2	53.8685	0.547665	0.148769	3.68132	0.000232031	0.00203877
TLR9	23.2986	0.729083	0.293407	2.48489	0.0129593	0.04447
TM4SF1	348.564	0.907107	0.141513	6.41008	1.45444788667441e-10	2.13680581045657e-08
TM4SF18	142.937	0.503132	0.104833	4.79937	1.59167506027001e-06	4.23509228816643e-05
TMBIM1	1314.43	0.560698	0.111107	5.04649	4.50001805284367e-07	1.57600632250703e-05
TMEM184A	45.3625	0.938231	0.173533	5.40663	6.42200927806166e-08	3.14497041933551e-06
TMEM213	3.31776	0.674664	0.179347	3.76179	0.000168704	0.00159034
TMEM238L	1.08581	2.26888	0.603703	3.75827	0.000171095	0.00160764
TMEM262	40.3341	0.540593	0.121546	4.44764	8.68180703816268e-06	0.000159682
TMEM61	9.70414	0.582152	0.134078	4.3419	1.41253246564003e-05	0.000234692
TMEM92	1.90574	0.78542	0.197691	3.97297	7.09821368253329e-05	0.000817639
TMPRSS11A	2.91676	0.883408	0.215757	4.09446	4.23155059473537e-05	0.000544604
TMPRSS12	2.09686	1.13759	0.248768	4.57289	4.810312646042e-06	0.000101821
TMPRSS3	42.0069	0.885076	0.201814	4.38561	1.15660904796056e-05	0.000198918
TNFRSF10A	18.1607	0.730379	0.12387	5.89635	3.71629759780663e-09	3.10358872777784e-07
TNFRSF10B	174.408	0.513313	0.0902656	5.68669	1.29523625892751e-08	8.79023944071673e-07
TNFRSF10D	37.0412	1.14322	0.174112	6.56601	5.16818375751268e-11	9.23666325981855e-09
TNFRSF11B	25.4435	0.860653	0.179137	4.80443	1.55192331911427e-06	4.15829098302396e-05
TNFRSF12A	31.4443	1.48844	0.194483	7.65332	1.9585001919122e-14	1.35810237307959e-11
TNFRSF13B	1.01119	0.586985	0.236007	2.48715	0.0128771	0.0442494
TNFRSF17	1.3947	0.624415	0.247093	2.52704	0.0115028	0.0405456
TNFRSF1A	380.91	0.713759	0.108834	6.55822	5.44544343210524e-11	9.45597177255495e-09
TNFRSF6B	119.766	2.80954	0.646203	4.34777	1.3752803136684e-05	0.00022969
TNNI3	9.98738	0.524307	0.199062	2.63389	0.00844136	0.0320568
TOPAZ1	3.7479	0.585899	0.188765	3.10386	0.00191015	0.0103224
TPH1	11.3643	0.596146	0.112122	5.31697	1.0551194393428e-07	4.69404180556305e-06
TRAF3IP2	291.876	0.589841	0.100158	5.8891	3.88307544170793e-09	3.20557123130708e-07
TREH	167.36	1.07228	0.203679	5.26457	1.4051599413037e-07	5.99996372966526e-06
TREM1	7.00347	1.38643	0.237417	5.83963	5.23168450061797e-09	4.12256738648696e-07
TRIM47	455.985	0.720081	0.108313	6.64815	2.96802738434781e-11	5.72362748489449e-09
TRIM56	1134.56	0.525994	0.093681	5.61473	1.96864514960077e-08	1.20595167185438e-06
TRIM74	11.9922	0.551699	0.177202	3.11338	0.00184955	0.0100893
TRIM75	2.15305	0.863569	0.19314	4.47122	7.77762021475023e-06	0.000146832
TRIP10	166.295	0.785846	0.117955	6.66226	2.69647164310298e-11	5.38687506215949e-09
TRPV4	7.12693	0.506874	0.14019	3.61563	0.000299622	0.00245823
TSKU	101.913	0.627556	0.086182	7.28175	3.29513247163123e-13	1.29828219382271e-10
TSPYL6	9.13448	0.594994	0.132745	4.48225	7.38613401814777e-06	0.000141175
TTC6	13.8493	0.55053	0.19146	2.87543	0.00403478	0.0182137
TTLL6	19.2174	0.56896	0.0944671	6.02284	1.71381366518492e-09	1.66913897189021e-07
TUBB6	258.592	0.775339	0.104367	7.42895	1.09464563269176e-13	5.27132685787344e-11
TXK	19.4384	0.698135	0.12893	5.41484	6.13440293579617e-08	3.03290011763593e-06
TYMP	166.22	0.668496	0.178977	3.73509	0.00018765	0.00172762
UBL4B	6.91443	0.535022	0.130011	4.11521	3.86828167293976e-05	0.000506499
UBQLN3	0.842142	0.751063	0.289025	2.59861	0.00936024	0.0346835
UBQLNL	3.83213	0.52842	0.146564	3.60539	0.000311684	0.0025356
UCP3	31.7551	0.516429	0.106025	4.87083	1.11129241044867e-06	3.1907318063896e-05
USP17L2	5.04846	0.709635	0.189647	3.74188	0.000182647	0.00169642
USP17L7	3.03197	0.863347	0.193574	4.46004	8.19462319333908e-06	0.000153084
VAMP5	156.732	0.517583	0.0985289	5.2531	1.49557142165712e-07	6.2749211437586e-06
VASN	383.734	0.761344	0.120664	6.30961	2.79739327994445e-10	3.6462864587306e-08
VAX1	42.4312	0.537342	0.146641	3.66434	0.00024798	0.00213455
VCX	1.17105	0.787546	0.273338	2.88122	0.00396141	0.0180013
VEGFA	918.171	0.579996	0.123409	4.69979	2.60433821906519e-06	6.18476813228962e-05
VSIG10L2	14.7891	0.798342	0.178147	4.48136	7.41703210827452e-06	0.000141486
VSIG4	66.1633	0.633888	0.169291	3.74437	0.000180847	0.00168376
VSIG8	3.54264	0.928903	0.305239	3.0432	0.0023408	0.0120594
WFIKKN1	169.426	0.679542	0.11082	6.13192	8.68234674032953e-10	9.58708045161483e-08
XAF1	521.886	0.517167	0.0895043	5.77812	7.55391578261147e-09	5.62037270417822e-07
YBX3	336.605	1.1442	0.161482	7.08565	1.38391613423561e-12	4.3167895370104e-10
ZBTB42	30.8806	0.631652	0.100828	6.26463	3.7371212582113e-10	4.49907875919105e-08
ZDHHC19	7.13007	0.512076	0.140963	3.63271	0.000280459	0.00233527
ZFP36	504.298	0.586825	0.179048	3.27747	0.00104742	0.0065185
ZFP91-CNTF	33.1012	1.31079	0.479772	2.7321	0.0062932	0.0255681
ZIC1	370.593	0.804435	0.113547	7.0846	1.3944405518723e-12	4.3167895370104e-10
ZNF114	19.8916	0.590056	0.0989461	5.96341	2.4702756531575e-09	2.26585707529833e-07
ZNF442	31.392	0.517106	0.103356	5.00316	5.63975021251617e-07	1.88382870297072e-05
ZNF534	91.1184	0.525748	0.0920042	5.71439	1.10100369002055e-08	7.63479998807852e-07
ZNF66	74.1999	0.598634	0.109769	5.45356	4.93722945568519e-08	2.57032461993268e-06
ZNF878	2.28468	0.876666	0.195196	4.49122	7.08175025886948e-06	0.000136562
CALCR	9.48741	-0.757293	0.213059	-3.55438	0.000378877	0.00294011
CCL3	10.4679	-1.13045	0.248984	-4.54025	5.61878071050677e-06	0.000113396
CCL4	8.34427	-1.04511	0.232863	-4.48809	7.18655011388407e-06	0.000137969
CD69	8.23805	-0.544439	0.200064	-2.72132	0.00650222	0.0261355
CLEC4M	4.68595	-0.856286	0.262349	-3.26393	0.0010988	0.00674768
COMP	1.07724	-1.19381	0.322821	-3.69805	0.000217265	0.00193352
DEFA1B	5.0952	-1.72712	0.503203	-3.43224	0.00059861	0.00419462
FAM180A	3.03408	-0.508109	0.168536	-3.01485	0.00257106	0.0129532
GPR183	28.6481	-0.693852	0.1742	-3.98308	6.80279120915494e-05	0.000792562
GZMB	2.24787	-0.595425	0.197842	-3.0096	0.00261591	0.0131333
HCRTR1	11.2087	-0.52263	0.149418	-3.49777	0.000469167	0.00346897
HSPA6	261.241	-1.65616	0.327927	-5.05038	4.40926377934667e-07	1.55048675210454e-05
IL2RB	5.96892	-0.515801	0.143149	-3.60325	0.000314269	0.00255064
KRT81	18.1558	-0.50567	0.152787	-3.30964	0.000934177	0.00596937
LCN2	2.21219	-1.47471	0.401091	-3.67674	0.00023623	0.00206475
MGAM2	4.29852	-1.12634	0.249987	-4.50559	6.61892105399936e-06	0.000128928
NPAS4	75.4924	-0.820127	0.218229	-3.75811	0.000171202	0.00160778
P2RX2	27.0619	-0.698857	0.243711	-2.86756	0.00413649	0.0185537
PCDHA9	67.6663	-0.611502	0.145447	-4.2043	2.61889393544393e-05	0.000372861
PPP1R17	26.1265	-0.503836	0.164038	-3.07146	0.00213011	0.0112106
PRF1	11.3763	-0.502465	0.142415	-3.52817	0.000418442	0.00318163
REG1A	2.54251	-5.48403	0.819284	-6.69368	2.17623727166484e-11	4.49133920733115e-09
SMYD1	28.6038	-0.502232	0.199771	-2.51404	0.0119358	0.0417344
STYXL2	28.3879	-0.516432	0.1416	-3.64712	0.000265198	0.00224486
TPSAB1	4.90476	-0.673097	0.217149	-3.0997	0.00193715	0.010439
VTCN1	2.16139	-0.564527	0.207547	-2.72	0.0065282	0.0262217

## Sheet: Table S4
Mixture	Disease	B cells naive	B cells memory	Plasma cells	T cells CD8	T cells CD4 naive	T cells CD4 memory resting	T cells CD4 memory activated	T cells follicular helper	T cells regulatory (Tregs)	T cells gamma delta	NK cells resting	NK cells activated	Monocytes	Macrophages M0	Macrophages M1	Macrophages M2	Dendritic cells resting	Dendritic cells activated	Mast cells resting	Mast cells activated	Eosinophils	Neutrophils			Signficant Result
SRR10192632	Control	0	0	0.00666619	0	0	0.379437	0	0.0105557	0.0512112	0	0	0.0494647	0.0859049	0.163582	0.00338895	0	0	0	0.228087	0	0.0217013	0			Cell_Type	Comparison	p_value	Significant
SRR10192633	Control	0.0910833	0	0.0429323	0	0.0193154	0.144244	0	0.153414	0	0	0	0.0418745	0.112193	0	0	0.334579	0	0	0.0271505	0	0.0332141	0			Macrophages M0	Bipolar_Disorder vs Control	0.00840842	TRUE
SRR10192634	Control	0	0	0	0	0	0.492628	0	0	0	0	0.0214043	0.064233	0.0512001	0.00244981	0	0.185905	0	0	0.182179	0	0	0			Macrophages M0	Major_Depression vs Control	0.00701575	TRUE
SRR10192635	Control	0	0	0.00185598	0	0	0.314304	0	0	0.0637523	0	0	0.104338	0.104321	0.158275	0	0	0	0	0.223015	0	0.030139	0			Macrophages M0	Major_Depression vs Bipolar_Disorder	0.927803	FALSE
SRR10192636	Control	0.158256	0	0.0817185	0	0	0.13979	0	0.155999	0	0	0	0.0990758	0.0517068	0	0	0.230225	0	0	0.0534872	0	0.0297404	0			Macrophages M0	Schizophrenia vs Control	0.927803	FALSE
SRR10192637	Control	0.271895	0	0.125748	0.0461987	0	0.0880839	0	0.0490079	0	0	0	0.069958	0.0461461	0	0	0.217071	0	0	0	0.00783395	0.0434424	0.0346163			Macrophages M0	Schizophrenia vs Bipolar_Disorder	0.00701575	TRUE
SRR10192638	Control	0.140777	0	0.181093	0.0425341	0	0.118734	0	0.129029	0	0	0.00577487	0.116101	0.105983	0	0	0.0911736	0	0	0.0567641	0	0	0.0120381			Macrophages M0	Schizophrenia vs Major_Depression	0.00701575	TRUE
SRR10192639	Control	0.223342	0	0.0491262	0.0320893	0	0.0531595	0	0.0945351	0	0	0	0.0343244	0.0706704	0	0	0.40215	0	0.00152715	0	0	0.0390764	0			Macrophages M1	Bipolar_Disorder vs Control	0.241888	FALSE
SRR10192640	Control	0.000705854	0	0.0929724	0	0.0704632	0.38462	0	0	0.0174907	0	0.0117953	0.121523	0.0171591	0.147367	0	0	0	0	0.118821	0	0.0170832	0			Macrophages M1	Major_Depression vs Control	0.0239052	TRUE
SRR10192641	Control	0.231458	0	0.00279534	0	0	0.116254	0	0.0539404	0	0	0	0.0307979	0.0796007	0	0	0.444788	0	0	0	0.00127005	0.0390953	0			Macrophages M1	Major_Depression vs Bipolar_Disorder	0.241888	FALSE
SRR10192642	Control	0.0885342	0	0	0	0	0.367008	0	0	0	0	0.0328957	0.0320356	0.0891135	0	0	0.287917	0	0	0.0723369	0	0	0.0301587			Macrophages M1	Schizophrenia vs Control	0.203201	FALSE
SRR10192643	Control	0.0220212	0	0	0	0	0.391927	0	0.0158432	0	0	0.0115625	0.0965455	0.0521875	0	0	0.277517	0	0	0.119027	0	0.0133682	0			Macrophages M1	Schizophrenia vs Bipolar_Disorder	0.714397	FALSE
SRR10192644	Control	0.333082	0	0.141052	0	0	0.118297	0	0.0994792	0	0	0	0.0634097	0.0143263	0	0	0.192749	0	0	0	0	0.0353819	0.00222297			Macrophages M1	Schizophrenia vs Major_Depression	0.241888	FALSE
SRR10192645	Schizophrenia	0.184482	0	0.0579341	0.0582614	0	0.0615251	0	0.0304167	0	0	0	0.0574141	0.143659	0	0	0.352828	0	0	0.0534785	0	0	0			Macrophages M2	Bipolar_Disorder vs Control	0.00525837	TRUE
SRR10192646	Schizophrenia	0.156601	0	0.058363	0	0	0.178706	0	0	0	0	0	0.0622583	0.143749	0	0	0.327845	0	0	0.0482401	0	0.0242379	0			Macrophages M2	Major_Depression vs Control	0.00122929	TRUE
SRR10192647	Schizophrenia	0	0	0	0.111158	0	0.173676	0	0	0	0	0	0.0899314	0.083517	0	0	0.436523	0	0	0.0720526	0	0.0331418	0			Macrophages M2	Major_Depression vs Bipolar_Disorder	0.472608	FALSE
SRR10192648	Schizophrenia	0.0113106	0	0	0	0	0.442457	0	0.0344664	0	0	0.0120951	0.08832	0.0447145	0	0	0.242312	0	0	0.099932	0	0.0243923	0			Macrophages M2	Schizophrenia vs Control	0.196107	FALSE
SRR10192649	Schizophrenia	0.138877	0	0	0	0	0.370019	0	0	0.0532308	0	0.039388	0.0107288	0.127918	0	0	0.199562	0	0	0.0602761	0	0	0			Macrophages M2	Schizophrenia vs Bipolar_Disorder	0.130072	FALSE
SRR10192650	Schizophrenia	0.319175	0	0.0442191	0.0835008	0.0182254	0.026439	0	0.03081	0	0	0	0.10491	0	0	0	0.311644	0	0	0.0610775	0	0	0			Macrophages M2	Schizophrenia vs Major_Depression	0.0400853	TRUE
SRR10192651	Schizophrenia	0	0	0	0.0364974	0	0.181425	0	0.000562963	0	0	0.0169656	0.0197515	0.0863853	0.181111	0.0145054	0.206966	0	0.111179	0.0601031	0	0.0601138	0.0244342			Neutrophils	Bipolar_Disorder vs Control	0.0650892	FALSE
SRR10192652	Schizophrenia	0.225269	0	0.0905045	0	0.293428	0	0	0.0849169	0	0.0112945	0	0.12586	0	0.0756709	0	0	0	0	0.0886179	0	0.0044381	0			Neutrophils	Major_Depression vs Control	0.712081	FALSE
SRR10192653	Schizophrenia	0.23201	0	0.100546	0	0	0.132392	0	0.153066	0	0	0	0.0871751	0.00497651	0	0	0.11243	0	0.0210556	0	0.0952931	0.0610551	0			Neutrophils	Major_Depression vs Bipolar_Disorder	0.155014	FALSE
SRR10192654	Schizophrenia	0.111673	0	0	0	0	0.230238	0	0	0	0	0	0.0345863	0.133436	0	0	0.408812	0	0	0.0452701	0	0.0229218	0.0130624			Neutrophils	Schizophrenia vs Control	0.12187	FALSE
SRR10192655	Schizophrenia	0.256518	0	0	0	0	0.13466	0	0.0137922	0	0	0	0.0538265	0.0674946	0	0	0.40684	0	0	0.032714	0	0.0341556	0			Neutrophils	Schizophrenia vs Bipolar_Disorder	0.622221	FALSE
SRR10192656	Schizophrenia	0.128168	0	0.0422604	0	0	0.134379	0	0.0710569	0	0	0	0.0386922	0.0865291	0	0	0.447068	0	0	0.0518468	0	0	0			Neutrophils	Schizophrenia vs Major_Depression	0.279758	FALSE
SRR10192657	Schizophrenia	0.0647063	0	0.0470064	0	0	0.189814	0	0.0226206	0	0	0.00234331	0.00661769	0.147359	0	0	0.40188	0	0	0.0357168	0	0.0819365	0			T cells CD4 naive	Bipolar_Disorder vs Control	0.161076	FALSE
SRR10192658	Control	0	0.0115538	0	0	0	0.469147	0	0.06215	0	0	0.0598787	0.0549232	0.0555952	0	0	0.234214	0	0	0.0525388	0	0	0			T cells CD4 naive	Major_Depression vs Control	0.0390305	TRUE
SRR10192659	Control	0	0	0.000534113	0.0451333	0	0.385634	0	0.0720192	0.0582714	0	0	0.0418205	0.0774246	0.112758	0.0066398	0	0	0	0.196497	0	0.003268	0			T cells CD4 naive	Major_Depression vs Bipolar_Disorder	0.403124	FALSE
SRR10192660	Control	0.330976	0	0.157319	0	0	0.158089	0	0.0459057	0	0	0	0.0563497	0.0859165	0	0	0.149944	0	0.0013307	0.00335153	0	0.0108174	0			T cells CD4 naive	Schizophrenia vs Control	0.879508	FALSE
SRR10192661	Control	0.250925	0	0.108182	0	0.0260746	0.114522	0	0.0977723	0	0	0	0.0726541	0	0	0	0.27221	0	0	0	0	0.0576599	0			T cells CD4 naive	Schizophrenia vs Bipolar_Disorder	0.161076	FALSE
SRR10192662	Control	0.273712	0	0.100681	0	0.144373	0	0	0.156087	0	0	0	0.112921	0.097883	0	0	0.0567714	0	0	0.0523367	0	0	0.0052346			T cells CD4 naive	Schizophrenia vs Major_Depression	0.0390305	TRUE
SRR10192663	Control	0.213009	0	0.0854119	0	0	0.131074	0	0.107688	0	0	0	0.0503865	0.0256768	0	0	0.351292	0	0.000280664	0	0	0.0351807	0
SRR10192664	Control	0.116327	0	0	0.0416623	0	0.149545	0	0.013315	0	0	0	0.0468024	0.112608	0	0	0.393499	0	0	0.0628742	0	0.0633668	0
SRR10192665	Control	0.207314	0	0.0592152	0.0954397	0	0.0846903	0	0.0917036	0	0	0	0.043372	0.1086	0	0	0.294865	0	0	0.014209	0	0	0.000591976
SRR10192671	Schizophrenia	0.107149	0	0.011831	0	0	0.111894	0	0.0808404	0	0	0	0.0603381	0.231755	0	0	0.326669	0	0.0075778	0.0604414	0	0.00150333	0
SRR10192672	Schizophrenia	0.101551	0	0	0	0	0.469744	0	0.0529344	0.0229534	0	0.00733817	0.0123372	0.102635	0	0	0.184452	0	0.00375813	0.0419533	0	0	0.000343087
SRR10192673	Schizophrenia	0	0	0.00124638	0	0	0.415835	0	0.0861325	0.0537832	0	0	0.0611494	0.0953463	0.106641	0	0	0	0	0.171574	0	0.00829216	0
SRR10192674	Schizophrenia	0	0	0	0	0	0.352946	0	0	0.107375	0	0	0.0300562	0.0201686	0.164648	0	0	0	0	0.301993	0	0.0228134	0
SRR10192675	Schizophrenia	0.0700165	0	0.00565019	0	0	0.389208	0	0.0349964	0	0	0.0179329	0.0997162	0.0515516	0.103283	0	0	0	0	0.227645	0	0	0
SRR10192676	Schizophrenia	0.00824075	0	0	0	0	0.291579	0	0.0181565	0.0807025	0	0	0.0399244	0.0549814	0.161596	0	0	0	0	0.339918	0	0.0049008	0
SRR10192677	Schizophrenia	0	0	0	0	0	0.52919	0	0	0	0	0	0.0675375	0.0577519	0	0	0.204374	0	0	0.141147	0	0	0
SRR10192678	Schizophrenia	0	0	0	0	0	0.424602	0	0	0.121117	0	0	0	0.0826782	0.154626	0	0	0	0	0.19207	0	0.0249073	0
SRR10192684	Control	0	0	0	0	0	0.410141	0	0.00811398	0	0	0	0.130163	0.0942139	0.133389	0	0	0	0	0.206051	0	0.017928	0
SRR10192685	Control	0.121761	0	0.0341011	0	0.00476649	0.120301	0	0.0605588	0	0	0	0.0620868	0.218404	0	0	0.337686	0	0	0.00585223	0	0.0344829	0
SRR10192686	Control	0.168627	0	0	0.117464	0	0.0487031	0	0.0226817	0	0	0	0.0772977	0.111613	0	0	0.387904	0	0	0.0591877	0	0.00652273	0
SRR10192687	Control	0.134956	0	0.104141	0	0	0.166457	0	0.0879264	0	0	0	0.0639326	0.00672372	0	0	0.395234	0	0	0.0225104	0	0.0181194	0
SRR10192688	Control	0.241113	0	0.0984173	0.0304055	0	0.106671	0	0.0970127	0	0	0	0.0808621	0.0368315	0	0	0.248027	0	0.00272668	0	0	0.0579331	0
SRR10192689	Control	0.284258	0	0.281781	0	0.0846839	0	0	0.131061	0	0	0	0.12273	0.0509806	0.0445056	0	0	0	0	0	0	0	0
SRR10192690	Control	0.246166	0	0.103558	0	0.00422271	0.120064	0	0.0711198	0	0	0	0.0458848	0.00210806	0	0	0.323751	0	0	0	0	0.0831263	0
SRR10192691	Control	0.157113	0	0	0.087266	0	0.0962822	0	0.0275085	0	0	0	0.0865839	0.144823	0	0	0.325123	0	0	0.0753003	0	0	0
SRR10192692	Control	0	0	0.14696	0	0	0.353848	0	0.0953054	0	0	0	0.133199	0.0500371	0.12029	0	0	0	0	0.0993503	0	0.00100898	0
SRR10192693	Control	0.0399523	0	0.0366122	0	0	0.144521	0	0.0670789	0	0	0	0.0860807	0.130944	0	0	0.258922	0	0	0	0.160754	0.0751347	0
SRR10192694	Control	0.0585894	0	0	0	0	0.494581	0	0.0056957	0	0	0.0263708	0.00396992	0.0867224	0	0	0.253986	0	0	0.0593097	0	0	0.0107755
SRR10192695	Control	0.0605889	0	0	0	0	0.162388	0	0.0167838	0	0	0	0.0669468	0.25782	0	0	0.317208	0	0	0.0928458	0	0.0254181	0
SRR10192696	Control	0	0	4.41366316446992e-05	0	0	0.459265	0	0.01078	0.0692392	0	0.039441	0	0.0644901	0.163492	0.00466176	0	0	0	0.172644	0	0.0019547	0.0139876
SRR10192697	Schizophrenia	0.22439	0	0	0	0.120327	0.0767664	0	0.0968814	0	0	0	0.0152251	0.0658155	0	0	0.370406	0	0	0.0301882	0	0	0
SRR10192698	Schizophrenia	0.128777	0	0	0.0350837	0	0.111074	0	0.0430592	0	0	0	0.038921	0.136769	0	0	0.411184	0	0	0.0473558	0	0.0477766	0
SRR10192699	Schizophrenia	0	0	0	0	0	0.247334	0	0.000725718	0	0	0	0.071153	0.284161	0	0	0.337809	0	0	0.0588169	0	0	0
SRR10192700	Schizophrenia	0.0931275	0	0.00199533	0	0	0.393337	0	0.068408	0.0270609	0	0.0583191	0.0148814	0.0921759	0	0	0.199987	0	0	0.0491219	0	0	0.00158574
SRR10192701	Schizophrenia	0.11792	0	0	0	0	0.333214	0	0	0	0	0	0.0628599	0.0672545	0	0	0.337302	0	0.00255308	0.054509	0	0.0197206	0.00466637
SRR10192702	Schizophrenia	0.384797	0	0.103945	0.0419431	0	0	0	0.251018	0	0	0	0.11754	0.0235828	0.0385722	0	0	0	0	0.0373177	0	0.00128371	0
SRR10192703	Schizophrenia	0.199898	0	0	0	0.0684985	0.0411899	0	0.106274	0	0	0	0.154929	0.0515218	0	0	0.2525	0	0	0.099474	0	0.025715	0
SRR10192704	Schizophrenia	0.168414	0	0	0	0.00419336	0.172419	0	0.0434235	0	0	0	0.0607611	0.281616	0	0	0.209976	0	0.0119969	0.0472007	0	0	0
SRR10192705	Schizophrenia	0.212638	0	0.0450197	0.0766096	0	0.110874	0	0.200536	0	0	0	0.131595	0.0167222	0	0	0.115571	0	0.0176717	0	0	0.0727633	0
SRR10192706	Schizophrenia	0.166996	0	0	0.0175355	0	0.23234	0	0	0	0	0	0.0490841	0.146659	0	0	0.309502	0	0	0.0418641	0	0.0296513	0.0063685
SRR10192707	Schizophrenia	0.111682	0	0	0	0	0.342938	0	0.0688789	0	0	0	0.0774686	0.0510719	0	0	0.263694	0	0	0.0837858	0	0	0.000480619
SRR10192708	Schizophrenia	0.0668785	0	0.0247379	0	0	0.142157	0	0.0945692	0	0	0.0143507	0.0546638	0.223873	0	0	0.289151	0	0	0.0680592	0	0.0215588	0
SRR10192709	Schizophrenia	0.108501	0	0.0646434	0	0.0130521	0.211735	0	0.0148816	0	0	0	0.0417222	0.177011	0.0266123	0	0.310782	0	0	0.0190693	0	0.0119897	0
SRR3206740	Bipolar_Disorder	0.00654291	0	0.00317635	0	0	0.353027	0	0.0683543	0.0568414	0	0.0458823	0	0.00524838	0.168251	0.00329516	0	0	0	0.289381	0	0	0
SRR3206741	Bipolar_Disorder	0.00514632	0.00576508	0.0021103	0.0180505	0	0.189112	0	0.290785	0	0	0.0664703	0.0178081	0.209628	0.137245	0	0	0	0	0.0578804	0	0	0
SRR3206742	Bipolar_Disorder	0.237997	0	0	0	0	0.231016	0	0.106299	0	0	0	0.052471	0.322302	0.0333891	0	0	0	0.0165255	0	0	0	0
SRR3206743	Bipolar_Disorder	0	0	0	0	0	0.282663	0	0	0.0158567	0	0	0.0309009	0.0595909	0.226938	0.000898669	0.0166073	0	0	0.366544	0	0	0
SRR3206744	Bipolar_Disorder	0.106836	0	0.338745	0	0.105865	0.134122	0	0.0744271	0	0	0.0435103	0.121254	0.0562734	0.00325547	0	0	0	0	0	0	0.015712	0
SRR3206745	Bipolar_Disorder	0.174708	0	0.226061	0	0	0.139921	0	0.24695	0	0	0	0.134439	0.00497807	0.0729428	0	0	0	0	0	0	0	0
SRR3206746	Bipolar_Disorder	0	0	0	0	0.0198643	0.383452	0	0.198168	0.0191737	0	0	0.126429	0.0905872	0.158087	0	0	0	0.00423949	0	0	0	0
SRR3206747	Bipolar_Disorder	0.030007	0	0.391413	0.0822423	0	0.108844	0	0	0	0	0	0.076941	0	0	1.6597956520435e-05	0.257009	0	0	0	0.0535269	0	0
SRR3206748	Bipolar_Disorder	0.132382	0	0	0	0	0.307771	0	0.0750551	0	0	0.0351316	0.0845964	0.070745	0.131534	0	0	0	0	0.161298	0	0.00148717	0
SRR3206749	Bipolar_Disorder	0.160903	0	0.119607	0.137731	0.0280814	0.141243	0	0.045265	0	0	0	0.148698	0.0802725	0.085305	0	0.0528936	0	0	0	0	0	0
SRR3206750	Bipolar_Disorder	0.182804	0	0	0	0.124612	0.170473	0	0.104015	0	0	0.0719837	0.0208464	0.0318237	0.100201	0	0	0	0	0.193242	0	0	0
SRR3206751	Bipolar_Disorder	0.00294611	0.0117612	0.00509415	0	0	0.270649	0	0.0320918	0.0683766	0	0.0104522	0.0898006	0	0.162517	0	0.00977752	0	0	0.309092	0	0.0274417	0
SRR3206752	Bipolar_Disorder	0.0878286	0	0	0	0.0193088	0.18069	0	0.0578277	0.00639889	0	0.018135	0	0.0898431	0.095547	0.0284442	0.101427	0	0	0.31455	0	0	0
SRR3206753	Bipolar_Disorder	0.208288	0	0.120459	0.0337324	0.0302385	0.171782	0	0.0148437	0	0	0.0341532	0.0606681	0.071627	0.146979	0	0.0782772	0	0	0.0289516	0	0	0
SRR3206754	Bipolar_Disorder	0.12087	0	0.286218	0.0707709	0.0212056	0.0571477	0	0.0669272	0	0	0	0.133832	0.0846719	0.0361448	0	0.0826233	0	0	0.0395884	0	0	0
SRR3206755	Bipolar_Disorder	0.0369233	0	0	0.155361	0	0.126134	0	0.0759611	0	0	0	0.174784	0.06703	0.121907	0	0	0	0	0.241899	0	0	0
SRR3206756	Control	0.184134	0	0	0	0.198018	0.153985	0	0	0	0	0	0.190098	0.0604269	0	0	0.159088	0	0	0.0542498	0	0	0
SRR3206757	Control	0.106725	0	0	0.19193	0	0.180173	0	0.176881	0.00277764	0	0	0.136265	0.0885101	0.116738	0	0	0	0	0	0	0	0
SRR3206758	Control	0.0032938	0	0	0	0	0.449782	0	0.198614	0.00320332	0	0	0.0477769	0.0164754	0.0357881	0.00257681	0.00279894	0.000855773	0	0.238835	0	0	0
SRR3206759	Control	0	0	0	0	0.249871	0.357685	0	0.00682262	0.0112409	0	0	0.00627672	0.016159	0.0782053	0	0	0	0.0185393	0.2552	0	0	0
SRR3206760	Control	0.17414	0	0	0.0558595	0	0.21324	0	0.067817	0	0	0.0842716	0.0669216	0.14645	0.0300061	0	0.161293	0	0	0	0	0	0
SRR3206761	Control	0.261105	0	0.289713	0.0137317	0	0.131684	0	0.0896351	0	0	0	0.0928315	0.00939664	0	0	0.03641	0	0	0	0.0232672	0.0522265	0
SRR3206762	Control	0	0	0	0	0.211966	0.181365	0	0.0470251	0.0505813	0	0	0.159276	0.0406078	0.0864456	0	0.0608418	0	0	0.126999	0	0.00927613	0.0256166
SRR3206763	Control	0.269312	0	0.02901	0	0.0729206	0.158821	0	0.0161859	0	0	0.0352109	0.0304428	0.0665585	0.0709243	0	0.214087	0	0	0.0365266	0	0	0
SRR3206764	Control	0.0737219	0	0.207853	0.0882803	0	0.190415	0	0.0286934	0	0	0	0.111447	0.0795491	0	0	0.207751	0	0.0122897	0	0	0	0
SRR3206765	Control	0.230081	0	0.143107	0	0	0.267962	0	0	0	0	0.00847569	0.0861741	0.0828648	0	0.0308276	0.107932	0	0	0.0425761	0	0	0
SRR3206766	Control	0	0.0127825	0	0	0.0454086	0.349209	0	0.0326457	0.0279202	0	0.0145649	0.0105458	0	0.192509	0.00412186	0	0.00684114	0	0.301233	0	0.00221826	0
SRR3206767	Control	0	0.00811516	0	0	0	0.465581	0	0.0736207	0.0655671	0	0	0	0.0441746	0.0974087	0.0355767	0	0	0	0.173502	0	0.036454	0
SRR3206768	Schizophrenia	0	0	0	0	0	0.369037	0	0.0937648	0.0440682	0	0	0.0134514	0.0210434	0.178356	0.0059371	0	0	0	0.274342	0	0	0
SRR3206769	Schizophrenia	0.34466	0	0.164731	0	0.0631066	0.130335	0	0.0111734	0	0	0.021893	0.0712745	0.123831	0.0295732	0	0	0	0	0.0186907	0	0	0.0207326
SRR3206770	Schizophrenia	0.139706	0	0	0	0	0.298412	0	0.123695	0.0649571	0	0	0.00705323	0.279781	0.0646113	0	0	0	0.0183878	0.00339792	0	0	0
SRR3206771	Schizophrenia	0.129871	0	0.0217865	0.0751161	0	0.329449	0	0.164128	0	0	0	0.0431919	0.0953258	0.00808647	0	0.0985237	0	0	0.0319512	0	0.00257025	0
SRR3206772	Schizophrenia	0.120818	0	0.10314	0	0.0706361	0.197837	0	0.0338862	0	0	0.0367011	0.116422	0.0470987	0.0541429	0	0.219318	0	0	0	0	0	0
SRR3206773	Schizophrenia	0.00151203	0.00279355	0	0.0059451	0	0.339873	0	0.0339004	0.10476	0	0.00455453	0.0358507	0.0565341	0.13275	0.00461944	0.00102617	0	0	0.275881	0	0	0
SRR3206774	Schizophrenia	0	0.0209689	0	0	0.0512648	0.231166	0	0.047497	0.0242117	0	0.00265854	0.0326898	0.0201696	0.187877	0.00552042	0.00333294	0	0	0.371291	0	0.00135209	0
SRR3206775	Schizophrenia	0.227843	0	0	0	0.252786	0.11929	0	0	0	0	0	0.111989	0.0944052	0.0798739	0	0.104525	0	0	0	0	0.00928802	0
SRR3206776	Schizophrenia	0.134693	0	0.0888996	0.0547912	0	0.257488	0	0	0	0	0.0451171	0.0564069	0.167841	0	0	0.193292	0	0.00147159	0	0	0	0
SRR3206777	Schizophrenia	0.187184	0	0.0355338	0.258121	0.036553	0.153935	0	0	0	0	0	0.053051	0.124106	0.0599226	0	0.0915936	0	0	0	0	0	0
SRR3206778	Schizophrenia	0.0019846	0.00186668	0	0	0.128676	0.354242	0	0.154141	0.0103845	0.111546	0	0	0	0.0670946	0.00577816	0	0	0	0.164287	0	0	0
SRR3206779	Schizophrenia	0	0	0	0	0	0.588553	0	0.205419	0	0	0	0.0237879	0.0667195	0.0862018	0	0	0	0	0.0293185	0	0	0
SRR3206780	Schizophrenia	0	0	0	0	0	0.442836	0	0.0706894	0.0607194	0	0.00458129	0	0.0730003	0.142433	0	0	0	0	0.20574	0	0	0
SRR3206781	Schizophrenia	0.0014039	0	0	0.0432701	0	0.383839	0	0.0676103	0.072881	0	0	0.0332677	0.0129478	0.136913	0.00381475	0	0	0	0.244053	0	0	0
SRR3206782	Schizophrenia	0.149225	0	0	0.11915	0	0.361854	0	0.00798315	0.104908	0	0	0	0.0365663	0	0	0.209702	0	0	0	0	0	0.0106106
SRR3206783	Schizophrenia	0.178458	0	0	0	0	0.285616	0	0.183851	0.0820934	0	0	0.0317671	0.0384043	0.0754446	0	0.0353913	0	0.00326578	0.0857094	0	0	0
SRR3206784	Bipolar_Disorder	0.0902421	0	0	0	0	0.291816	0	0.0257358	0	0	0.0699747	0.0396413	0.0610241	0	0	0.339414	0	0	0.0305302	0	0	0.0516222
SRR3206785	Bipolar_Disorder	0.141746	0	0	0.0935715	0	0.202926	0	0	0	0	0	0.0997066	0.0779375	0	0	0.332453	0	0	0.0516594	0	0	0
SRR3206786	Bipolar_Disorder	0.330325	0	0	0.123413	0	0.0495351	0	0.0527122	0	0	0	0.085807	0.061446	0	0	0.292944	0	0	0	0	0	0.00381714
SRR3206787	Bipolar_Disorder	0	0.0409933	0	0.0874519	0	0.0843284	0	0.180989	0	0	0	0.112727	0.171713	0.0346744	0	0.205552	0	0	0.081571	0	0	0
SRR3206788	Bipolar_Disorder	0.0256136	0	0	0	0	0.411864	0	0.158293	0.0076038	0	0	0	0.0249248	0.131947	0	0.037554	0	0	0.179022	0	0.0231772	0
SRR3206789	Bipolar_Disorder	0.0867437	0	0.0963623	0	0.0111461	0.0805395	0	0	0	0.0075813	0.0094944	0	0.101794	0	0	0.341127	0	0	0.0121703	0	0.196577	0.0564643
SRR3206790	Bipolar_Disorder	0.196892	0	0.103877	0	0	0.330024	0	0.111001	0	0	0	0.154031	0.00640595	0.0342488	0	0	0	0	0.0635209	0	0	0
SRR3206791	Control	0.301426	0	0.14004	0.0874638	0	0.0394641	0	0.0421325	0	0	0	0.05782	0.0551705	0.0156895	0	0.211664	0	0	0.00666887	0	0	0.0424606
SRR3206792	Control	0.102582	0	0	0.21023	0	0.0341974	0	0.141115	0	0	0.0614449	0.00309247	0.393136	0.00172318	0	0.0522627	0	0	0	0	0.000216024	0
SRR3206793	Control	0.187908	0	0.00936689	0.0328229	0.00687166	0.0763874	0	0.029137	0	0	0	0.0537096	0.177185	0	0	0.402825	0	0	0.023787	0	0	0
SRR3206794	Control	0.197776	0	0.0811214	0.129667	0	0.0463032	0	0.0348326	0	0	0	0.0734863	0.0306422	0.0714067	0	0.313818	0	0	0.0209468	0	0	0
SRR3206795	Control	0.191116	0	0.224882	0.149945	0.0309883	0.0304613	0	0	0	0	0	0.0617341	0.0469266	0.0372762	0	0.200165	0	0	0	0	0.0265058	0
SRR3206796	Control	0.10172	0	0	0	0	0.337028	0	0.199699	0	0	0.0481293	0.00133343	0.109229	0.163917	0	0	0	0	0	0	0	0.0389439
SRR3206797	Schizophrenia	0.114458	0	0	0.00831933	0	0.48645	0	0.082556	0	0	0	0	0.182543	0.106249	0	0	0	0	0	0	0.0194246	0
SRR3206798	Schizophrenia	0	0	0	0	0	0.226738	0	0.0790613	0.00114591	0	0	0.100803	0.0948581	0.13303	0.127737	0	0	0	0.236626	0	0	0
SRR3206799	Schizophrenia	0.0992304	0	0.0937694	0	0	0.523132	0	0.0217282	0	0	0.019624	0.0372698	0.130086	0.07516	0	0	0	0	0	0	0	0
SRR3206800	Schizophrenia	0.018834	0	0	0	0	0.309858	0	0	0	0	0	0.000284514	0.121785	0	0	0.482195	0	0	0.0670429	0	0	0
SRR3206801	Schizophrenia	0	0	0.33682	0.238768	0	0.1321	0	0	0	0	0	0.113156	0.0503591	0	0	0.123059	0	0	0	0	0	0.0057392
SRR3206802	Schizophrenia	0.0608075	0	0.331543	0	0.182681	0	0	0	0	0	0	0.0919173	0.0085859	0.124583	0	0	0	0	0	0	0.0212871	0.178596
SRR3206803	Bipolar_Disorder	0.0272609	0	0	0	0	0.328005	0	0.0268667	0	0	0.0720869	0.0425907	0.154492	0	0.0108489	0.28927	0	0	0.047071	0	0	0.00150721
SRR3206804	Bipolar_Disorder	0.233961	0	0	0.080828	0.0515307	0.0427626	0	0.0768939	0	0	0	0.143013	0.0104849	0	0	0.353226	0	0	0.00730038	0	0	0
SRR3206805	Bipolar_Disorder	0.00331473	0	0	0	0	0.572861	0	0	0.0158189	0	0	0.0359619	0.108023	0.108874	0.00233715	0	0	0	0.131752	0	0.0210568	0
SRR3206806	Bipolar_Disorder	0.00057243	0	0.0516582	0	0	0.297532	0	0.092397	0.0129412	0	0.0166816	0.0234529	0.0370376	0.164362	0	0.0131292	0	0	0.283923	0	0	0.00631227
SRR3206807	Bipolar_Disorder	0	0	0	0	0	0.434594	0	0.0856749	0.0308906	0	0	0	0.0137602	0.156666	0.000906213	0	0	0	0.277508	0	0	0
SRR3206808	Bipolar_Disorder	0.0918213	0	0	0	0.130815	0.144467	0	0	0.0139314	0	0.0378229	0	0.154843	0	0	0.23276	0	0	0	0.00726575	0.106352	0.0799213
SRR3206809	Bipolar_Disorder	0	0	0.104296	0.0351134	0.052509	0.324617	0	0.0087526	0	0	0	0.128901	0.150885	0.139081	0	0	0	0	0	0	0.0558449	0
SRR3206810	Control	0.271965	0	0.139707	0.0846504	0	0.0605874	0	0.0405515	0	0	0	0.0576613	0.0388889	0.0206157	0	0.238265	0	0	0.0471074	0	0	0
SRR3206811	Control	0	0	0	0.157479	0	0.191443	0	0.252803	0	0	0	0.0294666	0.0949878	0.100056	0	0.0228724	0	0	0.148498	0	0.00239383	0
SRR3206812	Control	0.0606169	0	0	0.0944956	0	0.104449	0	0.110522	0	0	0	0.0867651	0.13847	0	0.0240416	0.349167	0	0	0.0314726	0	0	0
SRR3206813	Control	0.217542	0	0.29692	0.139543	0	0.100076	0	0	0	0	0	0.0711956	0.0571159	0	0	0.117608	0	0	0	0	0	0
SRR3206814	Control	0.0197941	0	0.312445	0	0.0551283	0.450115	0	0	0	0	0.00411741	0.00097188	0.0296121	0.0968785	0	0	0	0	0.00480493	0	0.0261328	0
SRR3206815	Control	0.186834	0	0	0.00292666	0.216866	0.0856148	0	0	0	0	0.0241048	0.086678	0.145675	0.025679	0	0.22562	0	0	0	0	0	0
SRR3206816	Schizophrenia	0.0408873	0	0	0	0.138837	0.474329	0	0	0	0	0.0421351	0.0169287	0.0690527	0.0955388	0	0	0	0	0.0895008	0	0	0.0327898
SRR3206817	Schizophrenia	0.110529	0	0.0209076	0	0.148246	0.0511005	0	0.174412	0	0	0	0.126051	0.126325	0	0.0774886	0.15997	0	0	0.00497085	0	0	0
SRR3206818	Schizophrenia	0.205121	0	0.220341	0	0	0.227595	0	0.0984993	0	0	0.0937025	0.0220683	0.0904329	0.0264359	0	0	0	0	0.00807638	0	0.00772772	0
SRR3206819	Schizophrenia	0.257439	0	0.157606	0	0.0211408	0.112505	0	0.0675146	0	0	0.0509746	0	0.227981	0.0449135	0	0.0599246	0	0	0	0	0	0
SRR3206820	Schizophrenia	0.0638044	0	0.00313169	0.0667884	0	0.466687	0	0.118296	0.15083	0	0.0145186	0	0	0.0722989	0.00224183	0.002	0	0	0.0381904	0	0	0.00121321
SRR3206821	Schizophrenia	0.0389358	0	0.00125074	0.123656	0	0.347953	0	0.0375786	0.0221149	0	0	0.0353176	0	0.0929511	0	0	0	0	0.184694	0	0	0.115549
SRR3438555	Control	0	0.0104734	0	0	0	0.42582	0	0.0618827	0.0656828	0	0	0.0182457	0.0422091	0.145666	0	0	0	0	0.23002	0	0	0
SRR3438556	Major_Depression	0	0.0139711	0	0	0	0.439924	0	0.032366	0.0731905	0	0.0374005	0	0.0666995	0.128923	0	0	0	0	0.207525	0	0	0
SRR3438557	Bipolar_Disorder	0	0.0103888	0	0	0	0.309109	0	0.0155672	0.0380855	0	0	0	0.0499442	0.234085	0	0	0	0	0.304406	0	0.0384141	0
SRR3438558	Major_Depression	0.327661	0	0.138618	0.0185011	0	0.133929	0	0.126474	0	0	0.0026198	0.124152	0.0283925	0.0839865	0	0.0118077	0	0	0.003857	0	0	0
SRR3438559	Schizophrenia	0	0.00193709	0	0.11641	0	0.271278	0	0.0778952	0.079464	0	0	0.0914449	0.0403075	0.114276	0	0	0	0	0.189188	0	0.017799	0
SRR3438560	Control	0.233839	0	0	0	0.24999	0	0	0.129518	0	0	0.0289379	0.101785	0.0149039	0.107925	0	0.133101	0	0	0	0	0	0
SRR3438561	Control	0.0126505	0	0.00322032	0	0	0.457646	0	0.0479187	0.0987527	0	0	0.02529	0.0786551	0.112142	0.00730868	0	0	0	0.143085	0	0.0133306	0
SRR3438562	Schizophrenia	0	0	0.00422142	0	0	0.378436	0	0.124747	0.0890393	0	0	0.00801188	0.00668656	0.145457	0.0126146	0	0.0027087	0	0.206469	0	0.0216091	0
SRR3438563	Control	0.21027	0	0.118164	0.0314949	0.140379	0	0	0.188111	0	0	0	0.145918	0.0271524	0.0882126	0	0	0	0	0.0502975	0	0	0
SRR3438564	Control	0.263981	0	0.240124	0.0150775	0.103233	0	0	0.175145	0	0	0.00251598	0.109201	0.0194079	0.0565191	0	0	0	0	0.0147968	0	0	0
SRR3438565	Control	0	0	0	0	0	0.50788	0	0.0341179	0.101469	0	0.0234146	0.00655757	0.0745786	0.106451	0.0045708	0	0	0	0.140961	0	0	0
SRR3438566	Control	0.0932853	0	0	0	0.0485028	0.29695	0	0.0783362	0.111043	0	0	0.112081	0.075866	0.132163	0	0	0	0	0	0	0.0517724	0
SRR3438567	Control	0.0557596	0	0.133267	0	0	0.486311	0	0.109615	0	0	0	0.100657	0.0484688	0.0629075	0	0	0	0	0	0	0.00301315	0
SRR3438568	Control	0.294666	0	0.1364	0.0481161	0.0675281	0	0	0.167165	0	0	0	0.123422	0.0252108	0.0819702	0	0.0555214	0	0	0	0	0	0
SRR3438569	Control	0	0	0	0	0	0.463118	0	0.0466507	0.0564975	0	0.0439286	0.00540541	0.0431346	0.129048	0.014011	0	0	0	0.198207	0	0	0
SRR3438570	Control	0.0978072	0	0.101461	0	0	0.309018	0	0.200347	0	0	0	0.131776	0.0632779	0.0739791	0	0	0	0	0.0223337	0	0	0
SRR3438571	Bipolar_Disorder	0.00881356	0	0.160803	0	0	0.404526	0	0.0874912	0.00696515	0	0	0.185613	0.0531937	0.092594	0	0	0	0	0	0	0	0
SRR3438572	Bipolar_Disorder	0	0	0	0	0	0.341383	0	0	0.0741379	0	0	0.0208438	0.03717	0.206003	0.0110937	0	0	0	0.309369	0	0	0
SRR3438573	Major_Depression	0	0.00834559	0	0	0	0.390638	0	0.0534164	0.0438292	0	0.00670609	0.0338295	0.00888668	0.160023	0.036915	0.00269095	0	0	0.237402	0	0.0173178	0
SRR3438574	Major_Depression	0.0104904	0	0.00279208	0	0.00959625	0.418415	0	0.0444289	0.0919547	0	0	0.141545	0.0231286	0.095977	0.00576622	0	0	0	0.148799	0	0	0.0071066
SRR3438575	Major_Depression	0.10437	0	0	0	0.097338	0.341033	0	0	0	0	0	0.169426	0.192382	0.0242047	0	0.0594605	0	0	0	0	0.0117863	0
SRR3438576	Major_Depression	0	0.00197847	0	0	0	0.575443	0	0.0493388	0.0986589	0	0.0143052	0.00733689	0.0929101	0.0445845	0	0.00368542	0	0	0.0925369	0	0.0192217	0
SRR3438577	Bipolar_Disorder	0.152185	0	0	0	0	0.355455	0	0.100952	0.0206041	0	0	0.12036	0.0604388	0.108317	0	0	0	0	0.0791748	0	0.00251289	0
SRR3438578	Bipolar_Disorder	0.113196	0	0	0	0	0.44886	0	0.12022	0.033214	0	0	0.0941246	0.0687065	0.113227	0	0	0	0	0.00845254	0	0	0
SRR3438579	Bipolar_Disorder	0	0.0110789	0	0	0	0.328752	0	0.0927996	0.172492	0	0	0	0.0386291	0.0652018	0	0.00331223	0	0	0.27091	0	0.0168236	0
SRR3438580	Bipolar_Disorder	0	0.0223847	0	0	0.0506428	0.428308	0	0.0915094	0.211535	0	0	0	0.0412576	0.0337165	0.0410337	0	0	0	0.0343463	0	0.045266	0
SRR3438581	Major_Depression	0.28153	0	0.139107	0.085571	0.0374151	0	0	0.240369	0	0	0	0.12869	0.0506496	0.0336226	0	0.00304438	0	0	0	0	0	0
SRR3438582	Major_Depression	0.101085	0	0	0	0.0196706	0.463617	0	0.0660875	0.0663677	0	0	0.107488	0.0767451	0.0955173	0	0	0	0	0.00342211	0	0	0
SRR3438583	Major_Depression	0.279331	0	0.18681	0	0.102678	0.157552	0	0.0727505	0	0	0	0.0974508	0.0150371	0.0883898	0	0	0	0	0	0	0	0
SRR3438584	Major_Depression	0.250165	0	0.135774	0.0126336	0.19582	0	0	0.195564	0	0	0	0.122239	0.00769201	0.0801121	0	0	0	0	0	0	0	0
SRR3438585	Schizophrenia	0.104633	0	0.118623	0	0	0.28265	0	0.226076	0.0196562	0	0	0.115304	0.0647722	0.0682842	0	0	0	0	0	0	0	0
SRR3438586	Schizophrenia	0.350782	0	0.1517	0.0547006	0.0452887	0	0	0.134663	0	0	0	0.152975	0	0.0958248	0	0	0	0	0.014066	0	0	0
SRR3438587	Schizophrenia	0	0	0	0	0	0.392639	0	0.0362491	0.0568223	0	0	0.0434314	0.0166896	0.166833	0.0093253	0	0	0	0.256275	0	0.0217353	0
SRR3438588	Schizophrenia	0	0	0.00975704	0	0	0.387433	0	0.0462463	0.0699633	0	0.00435773	0.017621	0.0501464	0.159091	0.0150113	0	0	0	0.220478	0	0.0198939	0
SRR3438589	Schizophrenia	0.0616007	0	0	0	0	0.318725	0	0.000420317	0.0657359	0	0	0.0420697	0.000354451	0.203192	0.0123015	0	0	0	0.288592	0	0	0.00700809
SRR3438590	Schizophrenia	0.0259473	0	0	0	0	0.393675	0	0	0.0869726	0	0	0.0453615	0.0960125	0.138389	0	0	0	0	0.213642	0	0	0
SRR3438591	Schizophrenia	0.27195	0	0.21297	0	0.0982051	0	0	0.177741	0	0	0	0.151464	0.00418847	0.0726999	0	0	0	0	0.0107815	0	0	0
SRR3438592	Schizophrenia	0.187017	0	0.258865	0	0.210604	0	0	0.150268	0	0	0	0.14249	0	0.0507558	0	0	0	0	0	0	0	0
SRR3438593	Bipolar_Disorder	0.0252868	0	0	0.0267206	0	0.3975	0	0	0.150515	0	0	0.00041907	0.0739018	0.129218	0.00364654	0	0	0	0.192792	0	0	0
SRR3438594	Bipolar_Disorder	0.0178053	0	0	0.0286404	0	0.43396	0	0.0429697	0.0919394	0	0	0.00159261	0.0946838	0.116782	0.00432006	0	0	0	0.167306	0	0	0
SRR3438595	Bipolar_Disorder	0.195808	0	0.109209	0	0.114709	0.0095478	0	0.0785556	0	0	0.0125615	0.0314545	0.173421	0.235344	0	0.0205082	0	0	0	0	0.0188805	0
SRR3438596	Bipolar_Disorder	0.25056	0	0.0766088	0	0.029019	0	0	0.127151	0.00186793	0	0.118794	0	0.168823	0.0624639	0	0.109175	0	0	0	0	0.0188784	0.0366596
SRR3438597	Control	0.203207	0	0.180613	0	0.120995	0	0	0.19791	0	0	0	0.167682	0.0184375	0.0493382	0	0.0264053	0	0	0.0354108	0	0	0
SRR3438598	Control	0	0	0	0	0	0.394245	0	0.00332573	0.120264	0	0.0084598	0.00456809	0.0531995	0.148501	0.00207324	0	0	0	0.265363	0	0	0
SRR3438599	Control	0	0.00282164	0	0	0	0.445016	0	0	0.0964293	0	0.0116505	0	0.0758457	0.138169	0	0	0	0	0.230068	0	0	0
SRR3438600	Control	0.270553	0	0.246265	0	0.106512	0.0215191	0	0.0637995	0	0	0.0456923	0.0945197	0.030725	0.0364716	0	0	0	0	0.0559261	0	0.0280175	0
SRR3438601	Control	0.00207324	0	0	0	0.0702981	0.323082	0	0	0.106917	0	0	0.123836	0.072418	0.121806	0.00766945	0	0	0	0.1719	0	0	0
SRR3438602	Control	0.190986	0	0.0150502	0.172185	0.0171982	0	0	0.223244	0	0	0	0.172231	0.0828044	0.0532496	0	0.026991	0	0	0.04606	0	0	0
SRR3438603	Major_Depression	0.209691	0	0.001041	0.200705	0	0.0904683	0	0.127753	0	0	0	0.145824	0.00755234	0.160935	0	0	0	0	0.0560303	0	0	0
SRR3438604	Major_Depression	0.205331	0	0.117155	0.0896071	0.066952	0.0601824	0	0.14151	0	0	0	0.110593	0.0154878	0.178876	0	0	0	0	0.0143055	0	0	0
SRR3438605	Major_Depression	0.212825	0	0.0773065	0.0216353	0.0413209	0	0	0.279822	0	0	0	0.173103	0.0805025	0.103639	0	0	0	0	0.009846	0	0	0
SRR3438606	Major_Depression	0.0779999	0	0	0	0	0.309719	0	0.25533	0.0395607	0	0	0.110531	0.0901086	0.0900601	0	0	0	0	0.00900171	0	0.0176884	0
SRR3438607	Major_Depression	0.153193	0	0.22502	0.153993	0.0337215	0	0	0.159318	0	0	0	0.145061	0.0379201	0.0383569	0	0.0143215	0	0	0.0390954	0	0	0
SRR3438608	Major_Depression	0	0	0	0	0	0.467466	0	0	0.0897762	0	0.00313819	0.0290695	0.0851701	0.126896	0.0083027	0	0	0	0.171215	0	0.0189672	0
SRR3438609	Major_Depression	0.259719	0	0.16044	0	0.129226	0	0	0.120452	0	0	0	0.135231	0.0151674	0.147691	0	0	0	0	0.0320741	0	0	0
SRR3438610	Major_Depression	0	0.0221468	0	0	0.180765	0.302336	0	0.0238957	0.073972	0	0.0099825	0	0.0397423	0.118841	0.0298392	0	0	0	0.19848	0	0	0
SRR3438611	Control	0	0.00784869	0	0	0	0.542542	0	0.0799615	0.144153	0	0.0351636	0.0251461	0.0877036	0.0497572	0.000629653	0	0	0	0	0	0.0270947	0
SRR3438612	Control	0	0	0	0	0	0.444688	0	0.0969663	0.150158	0	0.0257628	0.0379506	0.113511	0.0608246	0.00356402	0	0	0	0.0410249	0	0.0255497	0
SRR3438613	Schizophrenia	0	0.0112246	0	0	0	0.438072	0	0.0513872	0.080215	0	0	0.00613061	0.0280454	0.136099	0.00434542	0	0	0	0.239467	0	0	0.00501389
SRR3438614	Schizophrenia	0	0.00164174	0.0018901	0	0	0.42098	0	0.00285965	0.0802807	0	0.0264452	0	0.0315092	0.149564	0.0194844	0	0.0072754	0	0.25807	0	0	0
SRR3438615	Control	0.00179757	0.00180912	0.000110697	0	0	0.325139	0	0.0464261	0.0436665	0	0	0.0164989	0.0368149	0.193633	0	0.0047194	0	0	0.306411	0	0.0229741	0
SRR3438616	Control	0.00352354	0	0	0	0	0.481384	0	0.117043	0	0	0	0.0398622	0.00122304	0.14735	0	0	0	0	0.186561	0	0.023054	0
SRR3438617	Control	0.00243029	0	0	0	0	0.385586	0	0.0677882	0.0532156	0	0	0.0380529	0.0241932	0.161472	0.00396947	0	0	0	0.263292	0	0	0
SRR3438618	Control	0	0.00350131	0.00818841	0	0	0.333112	0	0.0812645	0.0569258	0	0	0.036296	0.00502876	0.16535	0.0132783	0	0	0	0.297055	0	0	0
SRR3438619	Control	0.12695	0	0.167636	0.164067	0.0079613	0	0	0.224822	0	0	0	0.161535	0.0272497	0.119778	0	0	0	0	0	0	0	0
SRR3438620	Control	0	0.0101001	0.0010365	0.0400981	0	0.323075	0	0.0943176	0.0822193	0	0	0.0322951	0.0627825	0.124871	0.023423	0	0	0	0.185082	0	0.0206997	0
SRR3438621	Control	0	0	0.00444169	0	0	0.357714	0	0.0391199	0.103978	0	0	0.0165186	0.0524339	0.157652	0.000921702	0	0	0	0.243796	0	0.0234232	0
SRR3438622	Control	0	0	0.0123824	0	0	0.321579	0	0.0497969	0.108734	0	0	0.0298589	0.0568091	0.154928	0.00294861	0	0	0	0.241699	0	0.0212647	0
SRR3438623	Control	0	0.00593462	0.00273948	0	0	0.316868	0	0.116626	0	0	0	0.0428243	0.0473598	0.171317	0.0121355	0	0.00271341	0	0.253491	0	0.0279904	0
SRR3438624	Control	0	0.00674229	0.00254113	0.0685414	0	0.275869	0	0.0352232	0.0590817	0	0	0.0224742	0.0627774	0.175297	0.0182459	0	0	0	0.247604	0	0.0256033	0
SRR3438625	Major_Depression	0.000114334	0.00703382	0.000492218	0	0	0.318663	0	0.1032	0.0686223	0	0	0.0433068	0.0363381	0.158721	0.00463695	0	0	0	0.239626	0	0.0192456	0
SRR3438626	Major_Depression	0	0.00070615	0.00104356	0	0	0.27698	0	0.15002	0.00642371	0	0	0.0368663	0.0357356	0.17888	0.00698546	0	0	0	0.28114	0	0.0252185	0
SRR3438627	Bipolar_Disorder	0.0529897	0	0.0770622	0	0	0.361855	0	0.226446	0	0	0	0.117275	0.0772268	0.0809635	0	0	0	0	0	0	0	0.00618154
SRR3438628	Bipolar_Disorder	0.101153	0	0.226252	0	0.281964	0.137837	0	0.0338435	0	0	0.0520577	0.0545168	0.0591504	0.037767	0	0	0	0	0	0	0	0.0154581
SRR3438629	Schizophrenia	0.369934	0	0.223584	0.00811378	0.0803077	0	0	0.19591	0	0	0	0.0519711	0.00873413	0.061445	0	0	0	0	0	0	0	0
SRR3438630	Schizophrenia	0.321094	0	0.198866	0	0	0.0106416	0	0.253556	0	0	0	0.113686	0	0.0681773	0	0	0	0	0.0339796	0	0	0
SRR3438631	Bipolar_Disorder	0.246539	0	0.191866	0.027564	0.0633163	0	0	0.146669	0	0	0	0.127005	0.016314	0.108862	0	0.0718639	0	0	0	0	0	0
SRR3438632	Bipolar_Disorder	0.284075	0	0.078895	0.0435835	0.0439746	0	0	0.181058	0	0	0	0.133591	0.0148823	0.103665	0	0.0667308	0	0	0.0495454	0	0	0
SRR3438633	Schizophrenia	0.293119	0	0.122186	0	0	0.127267	0	0.158554	0	0	0	0.106522	0.0386522	0	0	0.141447	0	0	0	0	0	0.0122525
SRR3438634	Schizophrenia	0.248283	0	0.148719	0.0190183	0	0.0573522	0	0.20211	0	0	0	0.114738	0.0894186	0.0370285	0	0.0833323	0	0	0	0	0	0
SRR3438635	Bipolar_Disorder	0	0	0	0.102472	0	0.305548	0	0.0603701	0	0	0	0.0257856	0.0613839	0.164425	0.00620327	0	0	0	0.251004	0	0.0228085	0
SRR3438636	Bipolar_Disorder	0.167576	0	0	0.0550015	0.074075	0.0294801	0	0.124577	0	0	0.00438708	0.0563064	0.103818	0	0	0.353004	0	0	0.0317742	0	0	0
SRR3438637	Major_Depression	0.0640189	0	0.0590777	0.160478	0.0766065	0	0	0.19024	0	0	0	0.100469	0.0775608	0.055311	0	0.17854	0	0	0.0376977	0	0	0
SRR3438638	Major_Depression	0.0643427	0	0.0882214	0.148354	0.0569051	0	0	0.216488	0	0	0.00516356	0.119822	0.0316485	0.0450002	0	0.19451	0	0	0.0295433	0	0	0
SRR3438639	Schizophrenia	0.149479	0	0.196128	0	0.188126	0	0	0.181125	0	0	0	0.115839	0.00826277	0.0769356	0	0.0841045	0	0	0	0	0	0
SRR3438640	Schizophrenia	0.0717864	0	0.159278	0	0.195508	0	0	0.195619	0	0	0.0152674	0.106276	0.00108884	0.103589	0	0.143641	0	0	0.007946	0	0	0
SRR3438641	Major_Depression	0.227462	0	0.0535769	0.0184769	0.0619859	0	0	0.230922	0	0	0	0.117003	0.0152905	0	0.00309669	0.238992	0	0	0	0	0.0331941	0
SRR3438642	Major_Depression	0.140251	0	0.0616591	0.0633633	0.0245422	0	0	0.219493	0	0	0	0.116161	0.0162114	0	0	0.326007	0	0	0.0235102	0	0.00880177	0
SRR3438643	Bipolar_Disorder	0.170546	0	0.148899	0.0777068	0.0522081	0	0	0.269627	0	0	0	0.142217	0.0533657	0.0606181	0	0	0	0	0.0171177	0	0.00769481	0
SRR3438644	Bipolar_Disorder	0	0	0.002247	0.0196101	0	0.251089	0	0.04697	0.0472159	0	0	0.0505098	0.0401652	0.1986	0.0178636	0	0	0	0.306978	0	0.0187512	0
SRR3438645	Major_Depression	0.0698739	0	0	0	0	0.252449	0	0.28025	0	0	0	0.126922	0.0713353	0.0855065	0.0079918	0	0	0	0.0975714	0	0.00810022	0
SRR3438646	Major_Depression	0.108555	0	0	0	0	0.316213	0	0.300736	0	0	0	0.081187	0.0476143	0.077421	0.00331905	0	0	0	0.0541489	0	0.0108061	0
SRR3438647	Major_Depression	0.00193749	0	0.0116109	0.066479	0	0.363965	0	0.00366118	0.0751806	0	0	0	0.0121743	0.191634	0.00315402	0	0	0	0.270203	0	0	0
SRR3438648	Major_Depression	0	0	0.000765864	0.0690542	0	0.491763	0	0.0512771	0.0706595	0	0	0	0	0.128906	0	0	0	0	0.187574	0	0	0
SRR3438649	Schizophrenia	0	0	0	0	0	0.383912	0	0.0533567	0.112371	0	0	0.00114307	0.0333507	0.168649	0.00256163	0	0	0	0.244656	0	0	0
SRR3438650	Schizophrenia	0	0	0	0	0	0.438335	0	0.0818583	0.0731291	0	0	0.00706726	0.0212207	0.156516	0	0	0	0	0.221874	0	0	0
SRR3438651	Schizophrenia	0.152541	0	0.135182	0.107239	0.110841	0	0	0.238961	0	0	0	0.0999223	0.0463992	0.0149152	0	0.0528847	0	0	0.0180356	0	0.0230797	0
SRR3438652	Schizophrenia	0.0215778	0	0.112629	0	0	0.342517	0	0.272256	0	0	0.0237801	0.0632423	0.0698566	0.058116	0	0	0	0	0.0360247	0	0	0
SRR3438653	Bipolar_Disorder	0	0.036314	0.125533	0.0408436	0.106881	0	0	0.287754	0	0	0	0.139993	0.0421169	0.1069	0	0.113665	0	0	0	0	0	0
SRR3438654	Bipolar_Disorder	0	0.0135513	0	0	0	0.245455	0	0.0414293	0.0659762	0	0	0.0513417	0.0375417	0.20847	0	0	0	0.000650319	0.321214	0	0	0.014371
SRR3438655	Bipolar_Disorder	0.0117187	0	0	0.0148979	0	0.289574	0	0	0.0836673	0	0	0.0428067	0.0438506	0.198544	0.0187352	0	0.0144432	0	0.275814	0	0	0.0059487
SRR3438656	Bipolar_Disorder	0.00374915	0	0.00235052	0	0	0.356377	0	0.000239481	0.0972295	0	0	0.0374392	0.063089	0.191213	0.0209044	0	0	0	0.225958	0	0	0.00145013
SRR3438657	Schizophrenia	0	0	0	0	0	0.402915	0	0.0940241	0.136223	0	0	0.0540031	0.0793071	0.0992797	0	0	0	0	0.110916	0	0.0233319	0
SRR3438658	Schizophrenia	0.308934	0	0.104223	0.0613506	0.112667	0	0	0.194964	0	0	0	0.125537	0.0304195	0.0619062	0	0	0	0	0	0	0	0
SRR3438659	Bipolar_Disorder	0	0	0	0	0	0.539958	0	0.0548663	0.118239	0	0.0372647	0	0.0442973	0.0903114	0.000960565	0	0	0	0.114103	0	0	0
SRR3438660	Bipolar_Disorder	0.00754289	0	0.00399927	0	0	0.387818	0	0.0611098	0.108198	0	0.0181612	0.0221266	0.0342944	0.132932	0.0126012	0	0.00376349	0	0.207453	0	0	0
SRR3438661	Control	0.280705	0	0	0	0.175639	0	0	0.177326	0	0	0	0.122018	0.0224014	0.120861	0	0.0723932	0	0	0.0184523	0	0.0102049	0
SRR3438662	Bipolar_Disorder	0.220977	0	0	0	0.345512	0.0738393	0	0.0829192	0	0	0.0204998	0.0874535	0.000118525	0.0809224	0	0.0877585	0	0	0	0	0	0
SRR3438663	Control	0	0	0	0	0	0.401005	0	0	0.047606	0	0	0.0647151	0.030699	0.156393	0.00591287	0	0	0	0.293669	0	0	0
SRR3438664	Schizophrenia	0	0	0.0112279	0	0	0.290399	0	0.214297	0.0396327	0	0	0.100055	0.0557006	0.128269	0.00573179	0	0	0	0.133574	0	0.0211132	0
SRR3438665	Bipolar_Disorder	0.141008	0	0.0527363	0.0764772	0.0434969	0.181585	0	0.111347	0	0	0	0.119002	0.0428282	0.0119009	0	0.182203	0	0	0	0	0.0374156	0
SRR3438666	Control	0	0	0	0	0	0.432656	0	0.151151	0	0	0	0.091836	0.117846	0.142678	0	0	0	0	0	0	0.0638328	0
SRR3438667	Bipolar_Disorder	0.182929	0	0.113873	0	0.0607453	0.0126375	0	0.121823	0	0	0.117384	0	0.109715	0.0960154	0	0.0506506	0	0	0	0	0.105411	0.0288166
SRR3438668	Schizophrenia	0.000761547	0	0	0	0.0711591	0.425882	0	0	0.0266006	0	0.0215845	0.0246236	0.0349582	0.132146	0.0167733	0.00115489	0.0214307	0	0.199056	0	0.0238698	0
SRR3438669	Major_Depression	0.13561	0	0.129728	0	0	0.403876	0	0.21665	0	0	0	0.00713872	0.0426996	0.0500444	0	0	0	0	0	0	0.0142527	0
SRR3438670	Major_Depression	0.356015	0	0.173807	0	0.0279253	0.0622478	0	0.179697	0	0	0	0.136264	0.0213191	0.0427251	0	0	0	0	0	0	0	0
SRR3438671	Bipolar_Disorder	0.260326	0	0.132147	0	0.169574	0.160415	0	0.0835113	0	0	0	0.10715	0	0.0868773	0	0	0	0	0	0	0	0
SRR3438672	Control	0	0.00191226	0	0	0	0.407133	0	0.0372723	0.0703488	0	0	0.0737165	0	0.178406	0.00641433	0	0	0	0.217085	0	0	0.00771166
SRR3438673	Control	0.248661	0	0	0	0.0450601	0.0353813	0	0.11257	0	0	0.0820209	4.79647317919236e-05	0.0607088	0.0519973	0	0.120357	0	0	0	0	0.207828	0.0353678
SRR3438674	Schizophrenia	0.00273517	0	0.00973039	0.149348	0	0.209603	0	0.0402083	0	0	0	0.0675036	0.0548787	0.162995	0.0109358	0	0	0	0.28226	0	0.0098024	0
SRR3438675	Major_Depression	0.28888	0	0.0841366	0.0295566	0.071016	0	0	0.172207	0	0	0	0.139128	0.0322798	0.136468	0	0.0191164	0	0	0.0272117	0	0	0
SRR3438676	Major_Depression	0.303431	0	0.154369	0.0572523	0	0.0498928	0	0.115366	0	0	0	0.11121	0	0.11642	0	0.0176789	0	0	0.0518709	0	0	0.0225088
SRR3438677	Control	0.0596587	0	0.0570023	0	0	0.383839	0	0.185732	0	0	0	0.140349	0.0649802	0.084873	0	0	0	0	0.00619751	0	0.0173679	0
SRR3438678	Control	0.0680735	0	0.161338	0	0	0.320121	0	0.17223	0	0	0	0.0926157	0.0621159	0.0780171	0	0	0	0	0.0215915	0	0.0238962	0
SRR3438679	Schizophrenia	0.106581	0	0.0965314	0	0	0.385556	0	0.131389	0	0	0	0.0902837	0.00641155	0.123612	0	0	0	0	0.0402167	0	0.0194186	0
SRR3438680	Bipolar_Disorder	0.278334	0	0.0209033	0	0.0956181	0.0758003	0	0.180788	0	0	0	0.156815	0.0722216	0.0777034	0	0.041816	0	0	0	0	0	0
SRR3438681	Control	0	0	0	0	0	0.422271	0	0.0291375	0.00400652	0	0	0.0426507	0.0685613	0.165334	0	0	0	0	0.237047	0	0.0309928	0
SRR3438682	Schizophrenia	0.0745098	0	0.0751855	0	0	0.344747	0	0.177825	0	0	0	0.103485	0.0829098	0.0944544	0	0	0	0	0.0468835	0	0	0
SRR3438683	Major_Depression	0.314684	0	0	0	0.117706	0	0	0.237458	0	0	0	0.112653	0.0449121	0.0234492	0	0.0986954	0	0	0.0504432	0	0	0
SRR3438684	Major_Depression	0	0.0121106	0	0	0.0620467	0.068834	0	0.152367	0	0	0.0339014	0.035621	0.209699	0	0	0.347055	0	0	0	0	0.0566785	0.0216869
SRR3438685	Major_Depression	0.048753	0	0.00263757	0	0	0.414146	0	0.0641912	0.10498	0	0.00162626	0.016405	0.0247527	0.110674	0.00952145	0	0	0	0.189623	0	0.00335235	0.00933818
SRR3438687	Major_Depression	0.0363809	0	0	0	0	0.336763	0	0.0168961	0.0298534	0	0	0.0111838	0.00858423	0.185676	0.00822505	0	0	0	0.357353	0	0	0.00908371
SRR3438688	Major_Depression	0.131687	0	0.0540069	0	0.156361	0	0	0.16148	0	0	0	0.137466	0.0284996	0.246693	0	0.0361738	0	0	0.0476323	0	0	0
SRR3438690	Major_Depression	0.11894	0	0	0	0	0.231844	0	0.351528	0	0	0	0.0439739	0.104804	0.064322	0	0	0	0	0.0837003	0	0.000888055	0
SRR3438691	Control	0.324947	0	0.159718	0	0.159117	0.174579	0	0.0485624	0	0	0	0.0599045	0	0.0731723	0	0	0	0	0	0	0	0
SRR3438692	Control	0	0	0.000472091	0	0	0.45856	0	0.0361493	0.0377669	0	0	0.0477998	0	0.112544	0.028412	0	0.00923548	0	0.26906	0	0	0
SRR3438693	Major_Depression	0.0173839	0	0	0	0	0.347477	0	0	0.062479	0	0.00365229	0	0.045506	0.190907	0.00195216	0	0	0	0.330642	0	0	0
SRR3438694	Major_Depression	0.118622	0	0.0174775	0	0	0.164663	0	0	0	0	0.0579385	0.021839	0.290114	0.0586607	0	0.100331	0	0	0	0	0.151623	0.0187318
SRR3438695	Bipolar_Disorder	0.184555	0	0.22084	0.0104556	0.0918864	0	0	0.227195	0	0	0	0.172055	0.0193845	0.0736289	0	0	0	0	0	0	0	0
SRR3438696	Bipolar_Disorder	0	0	0	0	0	0.526501	0	0.0289296	0.0566723	0	0	0	0.0723961	0.0571554	0.0143409	0.0152796	0	0	0.228725	0	0	0
SRR3438697	Control	0	0	0	0.057879	0	0.41775	0	0	0.0259957	0	0	0.055467	0.065056	0.134688	0.00697629	0	0	0	0.236188	0	0	0
SRR3438698	Control	0.384868	0	0.101436	0	0	0.152314	0	0.161085	0	0	0	0.0903515	0.0188209	0.0911252	0	0	0	0	0	0	0	0
SRR3438699	Major_Depression	0.00753716	0	0	0	0	0.530138	0	0.0245679	0.0903689	0	0	0.0119627	0.035247	0.111422	0.00783411	0	0	0	0.180922	0	0	0
SRR3438700	Major_Depression	0.110846	0	0.177205	0	0	0.343308	0	0.112066	0	0	0	0.117827	0.0513765	0.0873717	0	0	0	0	0	0	0	0
SRR3438701	Control	0.0740909	0	0.0829331	0	0.20333	0.417556	0	0.0647751	0.0558393	0	0	0	0.0437516	0.0577239	0	0	0	0	0	0	0	0
SRR3438702	Control	0.0317523	0	0.0305984	0	0	0.497194	0	0	0.0331636	0	0	0.113756	0.100394	0.141754	0	0	0	0	0	0	0.0513876	0
SRR3438703	Major_Depression	0.273648	0	0.0244408	0.0833029	0.0392464	0.185209	0	0.103046	0	0	0.0172476	0.0644661	0.15152	0	0	0.0578738	0	0	0	0	0	0
SRR3438704	Major_Depression	0.416994	0	0	0	0.0765626	0.204305	0	0.0339529	0	0	0	0.0814099	0.0767525	0.00272491	0	0.107299	0	0	0	0	0	0
SRR3438705	Major_Depression	0.165215	0	0	0	0.088935	0.434885	0	0.0159494	0	0	0	0.0954847	0.0842567	0.0723726	0.00435338	0	0	0	0.0385475	0	0	0
SRR3438706	Major_Depression	0.0905207	0	0.0539672	0.110615	0.132146	0	0	0.0982836	0	0	0.0365192	0.0177314	0.00180691	0.0703063	0.00412138	0.114525	0.0710507	0.0333991	0	0.0213309	0.128269	0.0154065
SRR3438707	Bipolar_Disorder	0.150056	0	0	0	0	0.467077	0	0.0861603	0.0433785	0	0	0.0991121	0.0361867	0.083201	0	0	0	0	0.0205401	0	0.0142878	0
SRR3438709	Major_Depression	0.00136162	0.00627278	0	0	0	0.406449	0	0.0271803	0.0664982	0	9.84156163237177e-05	0.0435675	0.0773441	0.127294	0.00499152	0	0	0	0.238943	0	0	0
SRR3438711	Bipolar_Disorder	0.0062572	0	0.00188652	0.124072	0	0.467354	0	0.0616346	0.0315494	0	0	0.0315886	0.0535394	0.0661663	0.0084853	0	0	0	0.147466	0	0	0
SRR3438713	Schizophrenia	0.0210244	0	0	0	0	0.429379	0	0	0.0769223	0	0	0.0858576	0.106953	0.107656	0.00889816	0	0	0	0.15015	0	0.0110369	0.00212193
SRR3438715	Control	0.00249003	0	0	0	0	0.472838	0	0.152004	0.0210176	0	0	0.121287	0.0952539	0.102441	0	0	0	0	0	0	0.0326687	0
SRR3438717	Major_Depression	0.208315	0	0.190799	0	0.178776	0	0	0.147626	0	0	0	0.144584	0.029057	0.0664844	0	0.00714243	0	0	0.0272169	0	0	0
SRR3438718	Bipolar_Disorder	0.10501	0	0	0	0	0.45276	0	0.246413	0	0	0	0.0590006	0.0780539	0.0407355	0	0	0	0	0	0	0.0180264	0
SRR3438719	Major_Depression	0	0.0235492	0	0	0	0.424395	0	0.0283581	0.0457902	0	0.0264444	0.0629022	0.0595598	0.127513	0	0	0	0	0.181405	0	0.0200824	0
SRR3438720	Bipolar_Disorder	0.171063	0	0.0684456	0	0	0.380654	0	0.131637	0.032889	0	0	0.0537515	0.0619258	0.0758531	0	0	0	0	0.00378494	0	0.0199971	0
SRR3438721	Control	0.112859	0	0	0	0.0593965	0.559092	0	0	0.0892035	0	0	0	0.0719815	0.0783215	0	0	0	0	0	0	0.0291457	0
SRR3438722	Schizophrenia	0	0	0	0	0.000142726	0.614856	0	0	0	0	0	0.0804541	0.0445533	0.0859425	0	0	0	0	0.150033	0	0.0240191	0
SRR3438723	Bipolar_Disorder	0.211458	0	0	0.0261334	0.0949181	0.0867647	0	0.0874678	0	0	0.00437329	0.0695607	0.0208137	0.126811	0	0.223628	0	0	0.0197534	0	0.0283175	0
SRR3438724	Bipolar_Disorder	0.0555506	0	0.0756057	0	0	0.243107	0	0.289176	0	0	0	0.125527	0.0447866	0.064081	0	0.0157192	0	0	0.0864467	0	0	0
SRR3438725	Major_Depression	0.060332	0	0	0.0507019	0	0.347736	0	0.207488	0	0	0	0.0521601	0.076283	0.0881042	0	0	0	0	0.110127	0	0.00706701	0
SRR3438726	Bipolar_Disorder	0.258159	0	0.111852	0.00573447	0.125829	0.017676	0	0.233979	0	0	0	0.100498	0.0376058	0.00188482	0	0.106783	0	0	0	0	0	0
SRR3438727	Schizophrenia	0.047532	0	0.126026	0	0	0.451177	0	0.102968	0	0	0	0.114579	0.0530584	0.0849638	0	0	0	0	0	0	0.0196961	0
SRR3438728	Bipolar_Disorder	0.23072	0	0.139324	0	0.119511	0.313963	0	0.0459061	0	0	0.00749466	0.062388	0.0168227	0.0518194	0	0.0120515	0	0	0	0	0	0
SRR3438729	Control	0.0186459	0	0	0	0	0.391872	0	0.047759	0.107565	0	0.0107206	0.0101915	0.050346	0.137721	0.00202704	0	0	0	0.208222	0	0.0149306	0
SRR3438730	Control	0.264104	0	0	0.0399522	0	0.290665	0	0	0	0	0	0.112639	0.0397028	0.149578	0	0.0996041	0	0	0	0	0.00375429	0
SRR3438731	Bipolar_Disorder	0.100274	0	0.0407575	0	0.33852	0	0	0.197538	0	0	0.107072	0.0839247	0.0588403	0.0199307	0	0	0	0	0	0	0	0.0531427
SRR3438732	Schizophrenia	0.161675	0	0	0	0	0.333017	0	0.132849	0.0653702	0	0	0.103861	0.0666486	0.0736775	0	0	0	0	0.0629022	0	0	0
SRR3438733	Major_Depression	0.214656	0	0.141681	0.0449889	0.0924311	0.00813431	0	0.202163	0	0	0	0.181991	0.0336205	0.0715098	0	0	0	0	0.00882497	0	0	0
SRR3438735	Major_Depression	0	6.59732208074654e-05	0	0	0	0.391539	0	0.0229806	0.0641678	0	0	0.0406576	0.0385832	0.120238	0.0130141	0	0	0	0.296757	0	0.0119965	0
SRR3438737	Control	0.267789	0	0.036724	0.0507346	0.113579	0.0233379	0	0.00485618	0	0	0.0883538	0.0598824	0.0286336	0.021472	0	0.249277	0	0	0.0547161	0	0	0.00064507
SRR3438738	Control	0.18638	0	0.020868	0.0449847	0.0127824	0.0114831	0	0.190429	0	0	0	0.0865556	0.00149288	0.123564	0.0503634	0.266301	0	0	0.00479497	0	0	0
SRR3438739	Bipolar_Disorder	0.21731	0	0	0	0.00856439	0.0397792	0	0.102947	0	0	0	0.0607192	0.124097	0	0	0.351896	0	0	0.0643333	0	0.0303543	0
SRR3438740	Schizophrenia	0	0	0	0	0	0.283638	0	0.332141	0	0	0	0.108788	0.0988811	0.0851058	0.0301127	0	0	0	0.0613338	0	0	0
SRR3438741	Control	0.0999723	0	0.154454	0	0.0932444	0.380842	0	0.0483497	0	0	0	0.0999908	0.0533453	0.0698021	0	0	0	0	0	0	0	0
SRR3438742	Schizophrenia	0.225327	0	0.2525	0	0.151082	0.0498617	0	0.110149	0	0	0	0.104372	0.0338715	0.0728365	0	0	0	0	0	0	0	0
SRR3438743	Bipolar_Disorder	0.288048	0	0.185998	0	0.107202	0.0722528	0	0.07857	0	0	0.0253449	0.0896564	0.0143914	0.138535	0	0	0	0	0	0	0	0
SRR3438744	Major_Depression	0	0	0	0	0.0747951	0.412408	0	0	0	0	0	0.0543367	0.0317175	0.127417	0.00392072	0	0	0	0.283522	0	0.0118826	0
SRR3438745	Schizophrenia	0.284429	0	0.22635	0	0	0.110753	0	0.146826	0	0	0	0.115125	0.00870581	0.107811	0	0	0	0	0	0	0	0
SRR3438746	Schizophrenia	0.107129	0	0.0407865	0	0	0.333893	0	0.287658	0	0	0	0.0837503	0.0621132	0.0698362	0	0	0	0	0	0	0.0148332	0
SRR3438747	Major_Depression	0.101811	0	0	0	0	0.439676	0	0.0624933	0.0766081	0	0	0.1013	0.0801567	0.104191	0	0	0	0	0	0	0.033763	0
SRR3438748	Schizophrenia	0	0.0135072	0	0	0	0.512236	0	0.0206573	0.0516505	0	0	0.0536595	0.0348777	0.095529	0.00194531	0	0	0	0.191904	0	0	0.0240332
SRR3438749	Bipolar_Disorder	0.211999	0	0.146503	0.0101846	0.120871	0	0	0.150003	0	0	0.117077	0	0.00962009	0.00632094	0	0.164939	0	0	0	0	0	0.0624824
SRR3438750	Major_Depression	0.0640709	0	0.00170462	0	0	0.235978	0	0.341634	0	0	0	0.101687	0.0845323	0.0865757	0	0	0	0	0.0763987	0	0.00741851	0
SRR3438751	Bipolar_Disorder	0.020015	0	0.0561147	0.0908343	0	0.317945	0	0	0.0662089	0	0	0.0222766	0.0369486	0.143052	0.0112355	0	0	0	0.216007	0	0	0.0193618
SRR3438752	Major_Depression	0	0	0	0	0.26159	0	0	0.194656	0	0	0	0.121179	0.00224246	0.122166	0.00352596	0.276968	0	0	0.0176725	0	0	0
SRR3438753	Bipolar_Disorder	0.140466	0	0.209433	0	0	0.330754	0	0.0900777	0	0	0	0.0826906	0.0596522	0.0719372	0	0	0	0	0	0	0.014989	0
SRR3438754	Control	0.239427	0	0.0752276	0	0.0493987	0.202483	0	0.110555	0	0	0.0122984	0.135625	0.0168696	0.158116	0	0	0	0	0	0	0	0
SRR3438755	Bipolar_Disorder	0	0	0	0	0	0.529585	0	0.0256343	0.114195	0	0	0.0331711	0.0690808	0.0947905	0.0046527	0	0	0	0.125043	0	0	0.00384833
SRR3438756	Major_Depression	0	0.00731191	0	0	0.0155218	0.454764	0	0	0	0	0	0.0938397	0	0.133472	0.00359252	0	0	0	0.291498	0	0	0
SRR3438757	Bipolar_Disorder	0	0.0145988	0.00121565	0.0162255	0	0.335932	0	0	0.12257	0	0	0.0517936	0.0850022	0.128768	0.00587677	0	0	0	0.22273	0	0.00466962	0.0106175
SRR3438758	Bipolar_Disorder	0.108648	0	0.177909	0	0	0.421203	0	0.124366	0.0303118	0	0	0.0201209	0.0404923	0.0673548	0	0	0	0	0	0	0.00959449	0
SRR3438759	Bipolar_Disorder	0.0820316	0	0.0484338	0	0.146935	0.429857	0	0.0266585	0.0699694	0	0	0.0400589	0.051585	0.0936739	0	0	0	0	0.00891495	0	0.00188221	0
SRR3438760	Control	0.0480459	0	0	0	0	0.444971	0	0.0405173	0.0927649	0	0.0240972	0.00733344	0.0539071	0.110379	0.0169268	0	0	0	0.134436	0	0.00521007	0.0214117
SRR3438761	Schizophrenia	0	0	0	0.133648	0	0.36193	0	0.21282	0	0	0	0.0801467	0.0711899	0.091028	0	0	0	0	0.035805	0	0.0134322	0
SRR3438762	Schizophrenia	0.00452003	0	0.0063467	0.0155843	0	0.380631	0	0.166129	0.0444308	0	0	0.0391223	0.0579319	0.109897	0.00395882	0	0.000817258	0	0.147769	0	0.0228616	0
SRR3438763	Schizophrenia	0.134151	0	0	0	0	0.267858	0	0.240103	0	0	0	0.0892908	0.0613472	0.115316	0	0	0	0	0.0837062	0	0.00822717	0
SRR3438764	Schizophrenia	0	0	0	0	0	0.395142	0	0.0320333	0.0812214	0	0	0.0508729	0.102638	0.110001	0.0122316	0	0	0	0.21586	0	0	0
SRR3438765	Schizophrenia	0	0.00719512	0	0	0.0310863	0.609848	0	0.0733352	0.0137457	0	0	0.0574945	0.0506441	0	0.0285233	0	0	0	0.109958	0	0.0181691	0
SRR3438766	Schizophrenia	0	0	0.212811	0	0	0.445539	0	0.163256	0	0	0	0.0687501	0.0473918	0.0622522	0	0	0	0	0	0	0	0
SRR3438767	Major_Depression	0	0.0130928	0.00295099	0	0.0204847	0.441403	0	0.0226551	0.127628	0	0.00426862	0	0.0394935	0.105886	0.0258621	0	0.00763724	0	0.187167	0	0.00146964	0
SRR3438768	Schizophrenia	0.0280134	0	0	0	0	0.525213	0	0.0145233	0.098092	0	0	0.0355418	0.106232	0.0645601	0.0068334	0	0	0	0.113808	0	0	0.00718269
SRR3438769	Control	0.296106	0	0.0856994	0.112448	0.0319655	0.0768392	0	0.142478	0	0	0	0.128441	0.0231398	0.102884	0	0	0	0	0	0	0	0
SRR3438770	Major_Depression	0.247304	0	0.164006	0.00364832	0.0776784	0.0189529	0	0.171022	0	0	0	0.136785	0.00856729	0.143772	0	0	0	0	0.0282648	0	0	0
SRR3438771	Major_Depression	0	0	0	0.00126341	0	0.339492	0	0.0692979	0.00889192	0	0	0.036646	0.0405276	0.181012	0.0242724	0	0	0	0.276162	0	0.0224344	0
SRR3438772	Bipolar_Disorder	0.236593	0	0.166625	0	0.0734296	0	0	0.189876	0	0	0	0.112071	0	0.154034	0	0.0673705	0	0	0	0	0	0
SRR3438773	Bipolar_Disorder	0	0.00333051	0.00332241	0.0712129	0	0.29762	0	0.0537907	0.0418327	0	0	0.0620465	0.0153619	0.166643	0	0	0.0174189	0	0.267421	0	0	0
SRR3438774	Bipolar_Disorder	0	0	0.00154041	0	0	0.285538	0	0.0402415	0.0368056	0	0	0.0577598	0	0.21403	0.0162656	0	0	0	0.341806	0	0.00601213	0
SRR3438775	Major_Depression	0	0.00716954	0.00197137	0	0.130827	0.484171	0	0.0239156	0.0483359	0	0.0267574	0.0251282	0.0650802	0.0564457	0.033565	0	0.0167774	0	0.0798557	0	0	0
SRR3438776	Schizophrenia	0.0566427	0	0.0658768	0	0	0.313206	0	0.29348	0	0	0	0.112307	0.0475109	0.0750194	0	0	0	0	0.0359572	0	0	0
SRR3438777	Major_Depression	0	0	0	0	0	0.479622	0	0.00217449	0.0777982	0	0	0.0185949	0.0873061	0.129533	0.0199474	0	0	0	0.16048	0	0.0245445	0
SRR3438778	Major_Depression	0	0	0	0	0	0.390691	0	0.066483	0.037965	0	0	0.067999	0.0055283	0.138763	0.0264331	0	0	0	0.266137	0	0	0
SRR3438779	Control	0.0748971	0	0.0737337	0	0	0.262861	0	0.284824	0	0	0	0.120452	0.0532446	0.0634996	0	0	0	0	0.066487	0	0	0
SRR3438780	Control	0.330104	0	0.163412	0.0405597	0.0385164	0	0	0.236089	0	0	0	0.123374	0.0101997	0.0577447	0	0	0	0	0	0	0	0
SRR3438781	Schizophrenia	0.115343	0	0.0281509	0	0	0.26128	0	0.280414	0	0	0	0.104211	0.0811246	0.070583	0	0	0	0	0.0588937	0	0	0
SRR3438782	Schizophrenia	0.200735	0	0.180407	0.0140046	0.147374	0.00746847	0	0.180894	0	0	0	0.142713	0.0223176	0.0944685	0.0096174	0	0	0	0	0	0	0
SRR3438783	Major_Depression	0.162753	0	0.0943067	0.0137612	0.169499	0	0	0.15061	0	0	0	0.145148	0.00928379	0.130305	0	0.0827287	0	0	0.0416043	0	0	0
SRR3438784	Major_Depression	0.39024	0	0.0478257	0.0903127	0.0810037	0.00719182	0	0.127592	0	0	0.00959412	0.114885	0.017749	0.0201587	0	0.0788361	0	0	0	0	0.0146108	0
SRR3438785	Control	0	0.0251495	0.00618894	0.122544	0	0.257199	0	0.00146839	0	0	0	0.0400335	0.0590729	0.20992	0	0	0	0	0.257896	0	0.0205286	0
SRR3438786	Schizophrenia	0	0.00781311	0	0.0174177	0	0.317996	0	0.0885559	0.0569958	0	0	0.0553171	0.0532802	0.148981	0.0156195	0	0	0	0.218221	0	0.0198035	0
SRR3438787	Schizophrenia	0	0.0163117	0.0101995	0	0	0.471021	0	0.00649479	0.0559072	0	0	0.0766632	0.048194	0.116956	0.0254437	0.00341835	0	0	0.16939	0	0	0
SRR3438788	Control	0.0472054	0	0.155326	0	0	0.3183	0	0.181879	0	0	0	0.123505	0.0820616	0.0917236	0	0	0	0	0	0	0	0
SRR3438789	Bipolar_Disorder	0	0	0	0	0	0.440928	0	0.0416114	0.0806398	0	0.00327634	0.0405502	0.050691	0.129629	0	0	0	0	0.192664	0	0.0200099	0
SRR3438790	Schizophrenia	0.262034	0	0.12008	0.0796952	0.0361281	0.0307276	0	0.156707	0	0	0	0.127538	0.0225181	0.0653709	0.0503545	0	0	0	0.0230243	0	0	0.025823
SRR3438791	Bipolar_Disorder	0	0.013869	0	0	0.0898791	0.321328	0	0.0848384	0.0542614	0	0.0105729	0.0226525	0	0.139199	0	0	0	0	0.2634	0	0	0
SRR3438792	Major_Depression	0.139977	0	0	0	0	0.419683	0	0.13776	0.0459028	0	0	0.0706986	0.0737306	0.112248	0	0	0	0	0	0	0	0
SRR3438793	Bipolar_Disorder	0	0	0	0	0	0.340728	0	0.0609267	0.0651301	0	0	0.0270538	0.0501258	0.15626	0.0186162	0	0.0119039	0	0.253393	0	0.015862	0
SRR3438794	Schizophrenia	0.143104	0	0.0737205	0.0923053	0.0449132	0.00268228	0	0.177999	0	0	0	0.156387	0.189445	0.0152029	0	0.0687515	0	0	0.00677743	0	0.0287113	0
SRR3438795	Control	0.00410223	0	0.0039543	0.001242	0	0.349181	0	0.0880119	0.0399751	0	0	0.028792	0.0612694	0.147272	0	0	0	0	0.260988	0	0.0152112	0
SRR3438796	Schizophrenia	0	0	0	0.016685	0	0.381016	0	0.0568845	0	0	0	0.0312016	0	0.184964	0	0	0	0	0.318509	0	0.010739	0
SRR3438797	Control	0.126549	0	0.105025	0.0125446	0.122828	0	0	0.231084	0	0	0	0.123343	0.00656007	0.115673	0	0.145629	0	0	0.010764	0	0	0
SRR3438798	Bipolar_Disorder	0.212732	0	0	0.0474675	0.102277	0	0	0.15869	0	0	0	0.112469	0.0601069	0.158726	0	0.089573	0	0	0.0349032	0	0.0230559	0
SRR3438799	Control	0	0	0	0	0	0.493534	0	0.0685741	0.0636555	0	0.0122889	0.00983732	0.0528918	0.0980324	0.039177	0	0.00966805	0	0.135093	0	0.0172487	0
SRR3438800	Bipolar_Disorder	0	0.00759733	0	0	0.0395807	0.296998	0	0.0268475	0.0662877	0	0.0263184	0.00349819	0.0086663	0.185856	0.0143243	0	0	0	0.324025	0	0	0
SRR3438801	Major_Depression	0.212124	0	0.0856944	0.0577277	0.0606029	0.011444	0	0.162674	0	0	0	0.182204	0.0940637	0.123617	0	0	0	0	0.00984734	0	0	0
SRR3438802	Major_Depression	0.0175351	0	0	0	0.0640056	0.0855501	0	0.137219	0	0.0407414	0	0.100192	0.0408793	0.160014	0.0174744	0	0	0	0.329427	0	0.00696201	0
SRR3438803	Control	0.00577891	0.00864943	0	0	0	0.338276	0	0.0458819	0.0377034	0	0.018846	0.0501865	0.110964	0.170078	0	0	0	0.00373709	0.186635	0	0.0232644	0
SRR3438804	Major_Depression	0.0605966	0	0.108574	0	0	0.432838	0	0.0781848	0.0576029	0	0	0.0836805	0.0584866	0.0810754	0	0	0	0	0.0228694	0	0.0160919	0
SRR3438805	Major_Depression	0.0245584	0	0	0.00567987	0	0.374621	0	0	0.110818	0	0	0.0472744	0.0836706	0.129032	0.00115122	0	0	0	0.204886	0	0.0118553	0.00645314
SRR3438806	Bipolar_Disorder	0.246925	0	0.22873	0.117709	0.0808964	0.034942	0	0.104386	0	0	0	0.0995846	0.0357633	0.051064	0	0	0	0	0	0	0	0
SRR3438807	Control	0.204141	0	0	0	0	0.123843	0	0.192188	0	0	0.00106113	0.0538751	0.240397	0.0493582	0	0.126287	0	0	0	0	0.00885078	0
SRR3438808	Control	0.205772	0	0	0	0.122489	0	0	0.169253	0	0	0	0.0902273	0.00463439	0.186966	0	0.153429	0	0	0.0482588	0	0.0189713	0
SRR3438809	Bipolar_Disorder	0.134057	0	0.0586948	0.0193384	0.042216	0.0128607	0	0.156642	0	0	0	0.0858038	0.108813	0	0	0.231872	0	0	0.0790406	0	0.0706621	0
SRR3438810	Control	0.154579	0	0.031321	0.0673997	0.114354	0	0	0.18569	0	0	0	0.102905	0.0895254	0.0944932	0	0.13867	0	0	0.0210631	0	0	0
SRR3438811	Control	0.305036	0	0.169625	0	0.0816507	0	0	0.157636	0	0	0	0.105027	0	0.0992678	0	0.0646937	0	0	0.017064	0	0	0
SRR3438812	Bipolar_Disorder	0.293942	0	0.21124	0	0.00169973	0.0549292	0	0.153158	0	0	0	0.142552	0.0134551	0.1277	0	0	0	0	0.0013242	0	0	0
SRR3438813	Control	0.294572	0	0.15419	0.0619409	0	0.111181	0	0.143907	0	0	0	0.119033	0.0720082	0.0347706	0	0	0	0	0	0	0.00839817	0
SRR3438814	Major_Depression	0	0	0	0	0.143205	0.293635	0	0.04258	0.0246583	0	0	0.0584352	0.0999709	0.0638885	0.00341758	0	0	0	0.270209	0	0	0
SRR3438815	Schizophrenia	0.245803	0	0.222742	0.0187447	0.192789	0	0	0.119235	0	0	0	0.124755	0	0.0759318	0	0	0	0	0	0	0	0
SRR3438816	Major_Depression	0.243756	0	0.120465	0	0.214564	0.00480716	0	0.132963	0	0	0	0.160774	0.048383	0.0742869	0	0	0	0	0	0	0	0
SRR3438817	Schizophrenia	0.234028	0	0.119512	0.00181079	0.127032	0	0	0.254694	0	0	0	0.1766	0.0335241	0.0527987	0	0	0	0	0	0	0	0
SRR3438818	Major_Depression	0	0.0147201	0	0	0.116027	0.459809	0	0.0116455	0.0440998	0	0.013455	0.0331823	0.0567406	0.0822739	0.00889187	0	0	0	0.142835	0	0.016319	0
SRR3438819	Schizophrenia	0	0	0	0.0146248	0	0.0211756	0	0.406338	0	0	0	0.163342	0.035346	0.0129674	0	0.274136	0	0	0.0720693	0	0	0
SRR3438820	Schizophrenia	0.0227832	0	0.000829922	0	0	0.416601	0	0.0771824	0.11994	0	0.0607081	0.0249363	0.0860473	0.0818206	0.00100823	0	0	0	0.108143	0	0	0
SRR3438821	Major_Depression	0.208875	0	0.0859498	0.160326	0	0	0	0.207651	0	0	0	0.102955	0.0294727	0.0675665	0	0.116458	0	0	0.0207461	0	0	0
SRR3438822	Bipolar_Disorder	0	0	0.00573237	0	0.00786569	0.405885	0	0.0824577	0.165258	0	0	0.0331421	0	0.0836295	0.0105041	0	0	0	0.17851	0	0.0270151	0
SRR3438823	Control	0.317743	0	0.236769	0.030638	0.0443536	0.0391912	0	0.13351	0	0	0	0.11317	0.0457837	0.0388418	0	0	0	0	0	0	0	0
SRR3438824	Schizophrenia	0.192053	0	0	0	0.0812381	0.465864	0	0.0917677	0	0	0	0.0362032	0.0641576	0.0687162	0	0	0	0	0	0	0	0
SRR3438825	Bipolar_Disorder	0	0	0	0	0.0768566	0.265553	0	0.0344459	0.0626001	0	0.0107525	0.0566462	0.0126175	0.157869	0.00504679	0	0	0	0.298315	0	0.00774727	0.01155
SRR3438826	Schizophrenia	0	0	0	0	0	0.46862	0	0.0596511	0.0825648	0	0.0128139	0.0122131	0	0.13787	0.0240843	0	0.0146902	0	0.187492	0	0	0
SRR3438827	Control	0	0.0251617	0	0	0	0.22569	0	0.10866	0.0839522	0	0	0.14376	0.101702	0.102416	0	0	0	0	0.166616	0	0.0420419	0
SRR3438828	Schizophrenia	0.0377677	0	0	0	0	0.239344	0	0.0151084	0.0752263	0	0	0.0822553	0.0450354	0.199265	0.00231693	0	0	0	0.303681	0	0	0
SRR3438829	Schizophrenia	0	0.0202712	0.00985686	0	0.0313772	0.346491	0	0.0650551	0.11497	0	0	0.0567967	0.064922	0.0865814	0.0127336	0	0	0	0.190944	0	0	0
SRR3438830	Schizophrenia	0.365638	0	0.223858	0.00232572	0.0967194	0	0	0.113878	0	0	0	0.103239	0	0.0943417	0	0	0	0	0	0	0	0
SRR3438831	Major_Depression	0.0247876	0	0.0573625	0	0	0.281473	0	0.272531	0	0	0	0.119698	0.076848	0.0837809	0	0	0	0	0.0819554	0	0.00156265	0
SRR3438832	Bipolar_Disorder	0.220327	0	0.0592529	0	0	0.00350766	0	0.232251	0	0	0.00171879	0.0860998	0.150904	0.103344	0	0.0767517	0	0	0	0	0.0466574	0.0191857
SRR3438833	Major_Depression	0.0623695	0	0.118825	0	0	0.326613	0	0.220429	0	0	0	0.10934	0.0684242	0.0813271	0	0	0	0	0	0	0.0126716	0
SRR3438834	Major_Depression	0.245572	0	0.0239183	0.126472	0	0.210656	0	0.0695004	0	0	0	0.139293	0.14876	0.0137086	0	0.02212	0	0	0	0	0	0
SRR3438835	Schizophrenia	0	0.0112288	0	0	0	0.477052	0	0.0596482	0.0741115	0	0	0.00645042	0.0509725	0.129247	0.0195703	0	0	0	0.171719	0	0	0
SRR3438836	Major_Depression	0	0	0	0	0	0.289611	0	0	0.0596137	0	0	0	0.0353631	0.235108	0	0	0	0	0.357075	0	0.0232288	0
SRR3438837	Major_Depression	0	0.0251263	0	0	0	0.482929	0	0	0.0338937	0	0	0.00261936	0.0416186	0.0981692	0.00569617	0	0	0	0.29431	0	0.015637	0
SRR3438838	Bipolar_Disorder	0.0637957	0	0.0605005	0	0	0.410925	0	0.0611743	0.0158502	0	0	0.12257	0.0743728	0.109678	0	0	0	0	0.0595178	0	0.0216156	0
SRR3438839	Major_Depression	0.151144	0	0	0	0.0932016	0.341689	0	0.0919845	0.0606611	0	0	0.0906365	0.0709516	0.0810519	0	0	0	0	0.0186797	0	0	0
SRR3438840	Major_Depression	0.10628	0	0	0.165235	0	0.0331958	0	0.145733	0	0	0	0.0673114	0.0418334	0	0.0106847	0.373952	0	0	0	0	0.0557741	0
SRR3438841	Schizophrenia	0.0713526	0	0.0857232	0	0.100657	0.343686	0	0.0174221	0.0344484	0	0	0.0593226	0.0518936	0.0983334	0	0	0	0	0.124842	0	0.0123186	0
SRR3438842	Schizophrenia	0	0	0.0113688	0	0	0.303506	0	0.0656133	0.0809225	0	0	0.023574	0.022448	0.15936	0.00886996	0	0	0	0.315723	0	0.00861359	0
SRR3438843	Control	0.23213	0	0.085786	0	0	0.156263	0	0.122948	0	0	0	0.107429	0.00938055	0.1411	0	0.144964	0	0	0	0	0	0
SRR3438844	Control	0.357287	0	0.171996	0	0.0612112	0	0	0.188488	0	0	0	0.113084	0.00365066	0.08719	0	0	0	0	0.017093	0	0	0
SRR3438845	Bipolar_Disorder	0	0	0	0	0	0.525683	0	0.0532425	0.0831777	0	0.0156639	0	0.0230781	0.10049	0.00403267	0	0	0	0.194632	0	0	0
SRR3438846	Bipolar_Disorder	0.0583282	0	0.199352	0	0	0.305527	0	0.139656	0	0	0	0.146359	0.0710103	0.0580051	0	0	0	0	0	0	0.0217627	0
SRR3438847	Bipolar_Disorder	0	0	0	0	0	0.391709	0	0.0327202	0.0680068	0	0.0156078	0.0102819	0.0125495	0.158739	0.00519593	0	0	0	0.30519	0	0	0
SRR3438848	Major_Depression	0	0	0	0	0.0383759	0.411781	0	0.0410028	0.137396	0	0.0231435	0.0274005	0.0466785	0.114655	0	0	0	0	0.139663	0	0.0199039	0
SRR3438849	Control	0.311792	0	0.103015	0.041802	0.128607	0	0	0.164963	0	0	0	0.134744	0.0293459	0.0857317	0	0	0	0	0	0	0	0
SRR3438850	Control	0.0855635	0	0.10189	0	0	0.361242	0	0.201132	0.00896211	0	0	0.0988074	0.0578906	0.071521	0	0	0	0	0	0	0.0129901	0
SRR3438851	Bipolar_Disorder	0.0867062	0	0	0	0	0.296498	0	0.219744	0.0101825	0	0	0.114028	0.0818158	0.087602	0.0164252	0	0	0	0.0869986	0	0	0
SRR3438852	Control	0.173818	0	0.0574163	0.139882	0.11203	0	0	0.222831	0	0	0	0.136369	0.0191023	0.0101424	0.00112672	0.127283	0	0	0	0	0	0
SRR3438853	Schizophrenia	0.140427	0	0	0	0	0.239602	0	0.22928	0	0	0	0.152301	0.078374	0.0677622	0	0.0250875	0	0	0.067166	0	0	0
SRR3438854	Control	0	0	0	0	0	0.510017	0	0.0489126	0.116062	0	0	0	0.075398	0.096836	0.0139837	0	0	0	0.121549	0	0.0172421	0
SRR3438855	Schizophrenia	0	0	0	0	0	0.39969	0	0.0605074	0.0505724	0	0.0119606	0.0180593	0.0234376	0.157557	0.0181798	0	0	0	0.239828	0	0.0202074	0
SRR3438856	Control	0.198029	0	0	0.0625565	0.0269755	0.118577	0	0.0884717	0	0	0.0111291	0.107755	0.118233	0.0534949	0.0285933	0.120887	0	0	0.0652976	0	0	0
SRR3438857	Schizophrenia	0.369691	0	0.189577	0.0130105	0.0497892	0	0	0.171492	0	0	0	0.110306	0	0.0918603	0	0.00427413	0	0	0	0	0	0
SRR3438858	Control	0	0	0	0	0	0.350638	0	0	0.091177	0	0	0	0.0450687	0.193138	0.00257278	0	0	0	0.317405	0	0	0
SRR3438859	Control	0.168682	0	0.0155395	0	0	0.420208	0	0.158769	0.0222381	0	0	0.0372223	0.064416	0.0884201	0	0	0	0	0	0	0.0245052	0
SRR3438860	Control	0.130709	0	0.0497917	0	0	0.279847	0	0.200169	0	0	0	0.102457	0.0872535	0.110419	0	0	0	0	0	0	0.0393546	0
SRR3438861	Control	0.299251	0	0.180177	0	0.0983189	0.0113485	0	0.187666	0	0	0	0.142005	0.00889814	0.0691476	0	0.00318838	0	0	0	0	0	0
SRR3438862	Schizophrenia	0	0.000310936	0	0	0	0.392167	0	0	0.0679574	0	0	0.047726	0.047553	0.162045	0	0	0	0	0.282241	0	0	0
SRR3438863	Major_Depression	0	0	0	0.105828	0	0.297141	0	0.0317289	0.035254	0	0	0.0374806	0.0410271	0.156496	0.0501477	0	0.00037051	0	0.244525	0	0	0
SRR3438864	Schizophrenia	0.30205	0	0.135812	0	0.0581102	0.0560285	0	0.300347	0	0	0	0.0868573	0.019856	0.0230797	0	0	0	0	0	0	0	0.0178596
SRR3438865	Bipolar_Disorder	0.0098407	0	0.0980973	0	0.0718438	0.26526	0	0.168015	0.0168234	0	0.0842799	0.0952635	0.0805275	0.074008	0	0	0	0	0.0360404	0	0	0
SRR3438866	Bipolar_Disorder	0.0782214	0	0	0	0.0434239	0.38329	0	0.200704	0	0	0	0.101842	0.0799411	0.0784277	0	0	0	0	0.0341506	0	0	0
SRR3438867	Major_Depression	0.276562	0	0.117936	0.0745268	0.170556	0	0	0.0919068	0	0	0	0.111039	0.0556035	0.0256912	0	0.063259	0	0	0	0	0	0.0129199
SRR3438868	Bipolar_Disorder	0.11354	0	0	0	0.10266	0.433626	0	0.181298	0	0	0	0.0233098	0.0702909	0.0752756	0	0	0	0	0	0	0	0
SRR3438869	Bipolar_Disorder	0.0608486	0	0.00781709	0.0247893	0	0.397086	0	0.0746793	0.112628	0	0	0.0280853	0.0759808	0.0934721	0.0115458	0	0	0	0.105749	0	0	0.00731978
SRR3438870	Bipolar_Disorder	0.026628	0	0.0105566	0	0	0.447574	0	0.0692596	0	0	0	0.0827494	0.0188425	0.0957953	0.0167196	0	0	0.0122924	0.0779625	0	0	0.14162
SRR3438871	Bipolar_Disorder	0.0762548	0	0	0	0	0.565489	0	0.0374235	0.0354491	0	0	0.0900624	0.101819	0.0935029	0	0	0	0	0	0	0	0
SRR3438872	Bipolar_Disorder	0	0	0	0	0	0.422946	0	0.0666838	0.0963469	0	0	0.0365853	0.0481112	0.135685	0.0171637	0	0.00609225	0	0.170386	0	0	0
SRR3438873	Schizophrenia	0.0290831	0	0	0	0	0.407738	0	0.013556	0.0188165	0	0	0.0587954	0.0246035	0.176935	0.00238809	0	0	0	0.233017	0	0	0.0350682
SRR3438874	Major_Depression	0	0.00560967	0	0	0	0.309891	0	0.0139435	0.0383434	0	0	0.0600019	0.0333494	0.191131	0.0185603	0	0	0	0.318924	0	0.00725985	0.00298639
SRR3438875	Bipolar_Disorder	0.0587871	0	0.190793	0	0	0.302484	0	0.165121	0	0	0	0.119357	0.0674234	0.0707886	0	0	0	0	0.0110734	0	0.0141722	0
SRR3438876	Control	0.247795	0	0.12447	0.110818	0.151233	0	0	0.174704	0	0	0.00915671	0.109438	0.00926902	0.0631166	0	0	0	0	0	0	0	0
SRR3438877	Major_Depression	0	0.00745568	0	0	0	0.571112	0	0.015191	0.0517724	0	0	0	0.0266129	0.0195522	0.0329678	0.0340967	0	0	0.228587	0	0.0126527	0
SRR3438878	Schizophrenia	0.171832	0	0.213668	0.0151563	0.175859	0.0898009	0	0.0511338	0	0	0	0.135345	0.0239417	0.123263	0	0	0	0	0	0	0	0
SRR3438879	Schizophrenia	0.131982	0	0.103559	0.0112372	0.169432	0	0	0.14277	0	0	0	0.147236	0.0996792	0.186472	0	0	0	0	0.00763238	0	0	0
SRR3438880	Control	0	0	0	0	0	0.521996	0	0.0330754	0.0717178	0	0.0405085	0	0.0735316	0.103607	0	0	0	0	0.142774	0	0.0127893	0
SRR3438881	Control	0	0	0	0	0.0616514	0.355621	0	0.0347569	0.0611962	0	0.0124305	0.01943	0.0620974	0.158731	0	0	0	0	0.214481	0	0.0196051	0
SRR3438882	Schizophrenia	0.291865	0	0.180507	0.0310541	0	0.124132	0	0.11529	0	0	0	0.111407	0.0116003	0.134145	0	0	0	0	0	0	0	0
SRR3438883	Schizophrenia	0.156403	0	0.12289	0.0507256	0.210755	0	0	0.143686	0	0	0	0.167585	0.0231284	0.0943982	0	0	0	0	0.0304284	0	0	0
SRR3438884	Major_Depression	0	0	0	0	0	0.475745	0	0	0.0466682	0	0	0.0215942	0.0320619	0.110763	0.0185856	0.0118038	0.00289206	0	0.263161	0	0.0167255	0
SRR3438885	Major_Depression	0.331912	0	0.236509	0.0390393	0	0.0949019	0	0.0810563	0	0	0	0.113007	0.0679243	0.0356502	0	0	0	0	0	0	0	0
SRR3438886	Control	0.118165	0	0.1569	0.022367	0.19253	0.145535	0	0.0634518	0	0	0	0.0900132	0.0441551	0.166882	0	0	0	0	0	0	0	0
SRR3438887	Bipolar_Disorder	0.102724	0	0	0	0	0.446969	0	0.189769	0.00796102	0	0	0.0852318	0.0667249	0.0826566	0	0	0	0	0	0	0.0179638	0
SRR3438889	Control	0.066021	0	0.101081	0	0	0.373461	0	0.222213	0	0	0	0.0830831	0.0644088	0.0805923	0.00359895	0	0	0	0.00554056	0	0	0
SRR3438890	Bipolar_Disorder	0.190358	0	0.128934	0.0244251	0.18976	0	0	0.0762079	0	0	0	0.127734	0	0.044339	0	0.218241	0	0	0	0	0	0
SRR3438891	Schizophrenia	0.0499174	0	0	0	0.319152	0.00776513	0	0.0563955	0	0	0.0640103	0.034727	0.0052612	0	0.0192277	0.406988	0	0	0.0170604	0	0	0.0194958
SRR3438892	Schizophrenia	0.0946944	0	0	0	0	0.270348	0	0	0	0	0.0821194	0.066041	0.121334	0	0.0010412	0.287749	0	0	0.076673	0	0	0
SRR3438893	Control	0	0.0127645	0	0.00240633	0	0.241682	0	0.0154231	0	0	0	0.10274	0	0.240706	0	0	0	0	0.354551	0	0.0297265	0
SRR3438894	Schizophrenia	0	0.00233401	0.00479091	0	0	0.298024	0	0.0310701	0.0767912	0	0	0.0673413	0.060186	0.140218	0	0	0	0	0.31113	0	0.00811523	0
SRR3438895	Bipolar_Disorder	0	0	0	0	0.0680903	0.299953	0	0.114086	0.0492258	0	0	0.00740222	0	0.0953042	0.00603002	0	0	0	0.359909	0	0	0
SRR3438896	Schizophrenia	0	0.00377814	0	0	0	0.58748	0	0.0182888	0.0541574	0	0	0	0.0741317	0.0872304	0.00833494	0	0	0	0.166598	0	0	0
SRR3438897	Control	0.214041	0	0.0876099	0	0.182241	0.0154473	0	0.245894	0	0	0.0175566	0.132166	0.0499642	0.0435207	0	0.0115593	0	0	0	0	0	0
SRR3438898	Bipolar_Disorder	0.107256	0	0.104606	0	0	0.308704	0	0.186607	0	0	0	0.107503	0.0827225	0.0913986	0	0	0	0	0	0	0.0112026	0
SRR3438899	Major_Depression	0.131363	0	0.0990214	0	0.0389241	0.0556094	0	0.184581	0	0	0	0.139253	0.0739227	0.196615	0	0.0745309	0	0	0.00617899	0	0	0
SRR3438900	Bipolar_Disorder	0.0580247	0	0.0786075	0	0	0.466399	0	0.219508	0	0	0	0.0200286	0.0677014	0.0649975	0	0	0	0	0	0	0.0247334	0
SRR3438901	Bipolar_Disorder	0	0	0	0.00449819	0	0.414311	0	0.0484837	0.089368	0	0	0.0442827	0.0577016	0.142031	0.00614018	0	0	0	0.193184	0	0	0
SRR3438902	Schizophrenia	0.121106	0	0	0	0.223642	0.166402	0	0	0	0	0.0421083	0.0122399	0.0377334	0	0.0737064	0.220114	0	0	0	0	0	0.102949
SRR3438903	Schizophrenia	0.306389	0	0	0.0361561	0.102274	0	0	0.206584	0	0	0	0.0957563	0.0129375	0.0027593	0	0.175494	0	0	0	0	0.0588026	0.0028469
SRR3438904	Schizophrenia	0	0.0190182	0	0	0	0.476854	0	0.0365395	0.0256097	0	0	0.050646	0	0.142181	0.000761728	0	0	0	0.227749	0	0	0.0206403
SRR3438905	Schizophrenia	0.108307	0	0.0327782	0	0.112002	0	0	0.14446	0	0	0.0364943	0.0517888	0.223967	0	0	0.213355	0	0	2.72778280827992e-05	0	0.0768198	0
SRR3438906	Bipolar_Disorder	0.302941	0	0.0479519	0	0.00232423	0.226581	0	0.0495767	0	0	0	0.115149	0.0136499	0	0	0.188099	0	0	0.0360124	0	0.0039208	0.0137948
SRR5361428	Control	0.330019	0	0.185151	0.0764337	0	0.0660665	0	0.0189493	0	0	0.017111	0.0568707	0.0425676	0.0602067	0	0.10442	0	0	0.0373748	0	0.00482923	0
SRR5361429	Schizophrenia	0.174339	0	0	0	0	0.262969	0	0	0	0	0.0595566	0.0256142	0.141167	0	0.0746051	0.192996	0	0	0.0368629	0	0	0.0318901
SRR5361430	Control	0	0	0.0966634	0	0	0.523127	0	0.018812	0.0138012	0	0	0.149822	0.0773216	0.0781499	0	0	0	0	0.0423034	0	0	0
SRR5361431	Control	0.292983	0	0.124148	0.106756	0	0.212525	0	0	0	0	0.0309678	0.0441343	0.0353714	0.0479832	0	0.105131	0	0	0	0	0	0
SRR5361432	Control	0.280366	0	0.298601	0.0892827	0.0163455	0	0	0.117056	0	0	0	0.0759257	0.0428804	0.0795414	0	0	0	0	0	0	0	0
SRR5361433	Schizophrenia	0.114626	0	0	0	0	0.399784	0	0.00323776	0.0807926	0	0.0382335	0.0284574	0.0628792	0	0	0.261878	0	0	0.0101115	0	0	0
SRR5361434	Control	0.310653	0	0.236773	0	0.100742	0	0	0.030906	0	0	0.0607555	0	0.0467457	0.143828	0	0.00731494	0	0	0	0	0	0.0622823
SRR5361435	Schizophrenia	0.287187	0	0.168501	0.0248756	0.0265471	0	0	0.11218	0	0	0.169953	0.00483484	0.132124	0.0549136	0	0	0	0	0	0.0185854	0.000296735	0
SRR5361436	Schizophrenia	0	0	0	0.0506324	0	0.422242	0	0.0456003	0.0591718	0	0	0.0357149	0.0419168	0.124345	0.00377729	0	0	0	0.2166	0	0	0
SRR5361437	Control	0.31673	0	0.220152	0.0827696	0	0.0654231	0	0.0740055	0	0	0	0.0620146	0.0784734	0	0	0.0811391	0	0	0.0192926	0	0	0
SRR5361438	Control	0.312459	0	0	0	0	0.126239	0	0.043221	0	0	0	0.0589168	0.136166	0.0460687	0	0.218842	0	0	0.0431621	0	0.0149253	0
SRR5361439	Schizophrenia	0.375391	0	0.167136	0.0372564	0	0.18135	0	0.0272456	0	0	0	0.104093	0.022762	0.0265357	0	0.0576305	0	0	0.000599803	0	0	0
SRR5361440	Schizophrenia	0.252437	0	0	0	0.0964355	0.14852	0	0.0330936	0	0	0	0.0948849	0.00213302	0	0	0.288347	0	0	0.0522217	0	0.0319282	0
SRR5361441	Control	0	0.0382053	0	0.0711404	0	0.180539	0	0.0329169	0.0013837	0	0.0543014	0.0476857	0.0689973	0	0.0358302	0.31153	0	0	0.154291	0	0.00317879	0
SRR5361442	Control	0.0723108	0	0	0	0	0.221805	0	0	0.0354641	0	0.0358294	0.0365409	0.319286	0.0892324	0	0.147499	0	0	0.00706708	0	0.0349653	0
SRR5361443	Control	0.151533	0	0	0.216192	0	0.00302459	0	0.0164229	0	0	0.007116	0.0535876	0.113048	0	0	0.373734	0	0	0.0653409	0	0	0
SRR5361444	Control	0.182418	0	0	0.104215	0	0.123226	0	0.0199374	0.00171595	0	0	0.0714241	0.251343	0	0	0.201089	0	0	0.0446312	0	0	0
SRR5361445	Schizophrenia	0.272625	0	0.0637404	0.0958009	0	0.0235136	0	0.163152	0	0	0	0.0827291	0.0394784	0.0383133	0	0.198673	0	0	0.0219742	0	0	0
SRR5361446	Schizophrenia	0	0.00651976	0	0	0	0.403697	0	0.0476165	0.0979725	0	0.0280563	0.0244654	0.0698292	0.107166	0.00171387	0.00635448	0	0	0.206609	0	0	0
SRR5361447	Schizophrenia	0	0	0.00332156	0	0	0.490223	0	0.00917905	0.111896	0	0.083115	0.013416	0.0740271	0.0772463	0.00185937	0.0150752	0	0	0.120641	0	0	0
SRR5361448	Control	0.226265	0	0	0.100346	0	0.0397406	0	0.0716726	0	0	0	0.0490913	0.150833	0	0	0.315064	0	0	0.0469876	0	0	0
SRR5361449	Schizophrenia	0.240575	0	0.0536474	0.0731883	0	0.0298967	0	0.0930624	0	0	0.18143	0	0.0660075	0	0	0.0429786	0	0	0	0.0262583	0.0505422	0.142413
SRR5361450	Control	0.161126	0	0.211035	0.0660807	0	0.0403502	0	0.0735789	0	0	0.0885887	0.0163298	0.138877	0	0	0.189955	0	0	0.0140783	0	0	0
SRR5361451	Schizophrenia	0	0	0	0	0	0.395908	0	0.0447157	0.0783904	0	0.0308498	0	0	0.191306	0.00629046	0	0	0	0.25254	0	0	0
SRR5361452	Control	0.233809	0	0.0876028	0.167421	0	0.0131436	0	0.108309	0	0	0.0335272	0.0564949	0.0965139	0.0569492	0	0.109149	0	0	0.0370806	0	0	0
SRR5361453	Schizophrenia	0.329078	0	0.0711901	0.068727	0	0	0	0.147716	0	0	0.00102762	0.0765362	0.0839358	0	0	0.221789	0	0	0	0	0	0
SRR5361454	Control	0.343211	0	0.162093	0.0917788	0	0.0723358	0	0.0371845	0	0	0	0.0637228	0.0229496	0	0	0.193439	0	0	0.0132849	0	0	0
SRR5361455	Schizophrenia	0.147719	0	0.0408761	0	0.0123583	0.105857	0	0.0792767	0	0	0.0750748	0.0407982	0.123417	0	0.0138519	0.307828	0	0	0.052944	0	0	0
SRR5361456	Control	0.263652	0	0.139929	0	0	0.0711351	0	0.144487	0	0	0.0172261	0.0645128	0.00863844	0	0.00728787	0.275779	0	0	0.00735269	0	0	0
SRR5361457	Schizophrenia	0.0746171	0	0	0	0	0.228987	0	0.196729	0.0482952	0	0	0.071334	0.053066	0	0.014419	0.201646	0	0	0.108151	0	0.00275668	0
SRR5361458	Schizophrenia	0.306621	0	0.114238	0.148843	0	0.0356119	0	0.156514	0	0	0.0174504	0.0687715	0.0363681	0.0268194	0.0177043	0.0705212	0	0	0	0.000536938	0	0
SRR5361459	Control	0.256579	0	0	0.0210804	0	0.147305	0	0.0820239	0	0	0	0.0896304	0.0209937	0	0	0.345222	0	0	0.0371667	0	0	0
SRR5361460	Control	0.387017	0	0.154415	0.0349083	0.0474586	0	0	0.0726065	0	0	0	0.117776	0.00829604	0.00836766	0	0.0847818	0	0	0.0513367	0	0.0330355	0
SRR5361461	Schizophrenia	0.353913	0	0.346798	0.0873739	0.0633093	0	0	0.0314216	0	0	0.0380443	0.0292286	0.0147342	0.0292214	0	0	0	0	0.0059558	0	0	0
SRR5361462	Schizophrenia	0	0.0111779	0	0	0	0.478711	0	0.064513	0.0636191	0	0.0155041	0	0.0590064	0.120865	0.000921051	0	0	0	0.185683	0	0	0
SRR5361463	Control	0.189321	0	0.0832148	0.0683372	0	0.0916732	0	0.110614	0	0	0	0.115557	0.149183	0.107984	0	0.0685395	0	0	0	0	0.0155756	0
SRR5361464	Control	0.131496	0	0	0.241697	0	0.079583	0	0.0145096	0.0154294	0	0.0163732	0.0563037	0.158675	0	0	0.24567	0	0	0.040263	0	0	0
SRR5361465	Schizophrenia	0.218497	0	0	0.140557	0	0.231949	0	0.0224582	0.0599901	0	0.0449607	0	0.0379906	0	0.00851861	0.235078	0	0	0	0	0	0
SRR5361466	Schizophrenia	0.162068	0	0	0	0	0.298473	0	0.289375	0	0	0.0120577	0.0137551	0.0327517	0.103348	0	0	0	0	0.0881722	0	0	0
SRR5361467	Control	0.096557	0	0.019604	0.124966	0	0.245946	0	0.0250397	0	0	0.0185439	0.0333331	0.0744444	0	0.0271957	0.33437	0	0	0	0	0	0
SRR5361468	Control	0.155722	0	0	0.0865525	0	0.0667172	0	0.0344453	0	0	0.0740493	0.0609551	0.218778	0	0	0.239652	0	0	0.0631286	0	0	0
SRR5361469	Schizophrenia	0.210475	0	0.0873663	0.0665766	0	0.0940093	0	0.151369	0	0	0.0210437	0.051311	0.06778	0.0747896	0.00237802	0.172903	0	0	0	0	0	0
SRR5361470	Control	0.138927	0	0	0.0373475	0	0.0789389	0	0.0638806	0	0	0.0121855	0.0506994	0.25984	0	0.0408414	0.246489	0	0	0	0.0708509	0	0
SRR5361471	Control	0.27279	0	0	0.112639	0	0.101068	0	0.00808896	0	0	0	0.0774546	0.0291086	0	0	0.311559	0	0	0.061978	0	0.0253133	0
SRR5361472	Schizophrenia	0.159168	0	0	0.0355055	0.0272413	0.0528292	0	0.175107	0.0341904	0	0.0961572	0	0.118599	0.201467	0	0	0	0	0.0997358	0	0	0
SRR5361473	Schizophrenia	0.188069	0	0.195201	0.0380585	0	0.16641	0	0	0	0	0.0504612	0.0738147	0.0917671	0	0	0.196218	0	0	0	0	0	0

## Sheet: Table S5
Bipolar	schizophrenia	Major Depressive Disorder
'FOSL1'	MYBPH'	MYBPH'
CHI3L1'	'SERPINA3'	'APOL4'
SERPINA3'	'CHI3L2'	'CHI3L1'
'GRHL3'	'CHI3L1'	'SERPINA3'
'STEAP4'	'CCDC194'	'CP'
'ANGPTL4'	'SAA1'
'ADAMTS9'	'RHOXF2'
'SFN'	'MLKL'
'MT1A'	'TIMP1'
'APOL4'	'TNFRSF10D'
'CCL2'	'CD163'
'SOCS3'	'PRG4'
'IL1RL1'	'SLC52A1'
'STC1'	'LCN10'
'MYBPH'	'GP1BB'
'OPN1SW'	'RNASE2'
'HBG2'	'PTGIR'
'OC90'	'FOXH1'
'LIF'	'STEAP4'
'S100A3'	'TREH'
'TNFRSF6B'	'C9orf153'
'GP1BB'	'MPZL2'
'TMEM238L'	'SLC11A1'
'TCAF2C'	'TNFRSF12A'
'MMP10'	'SAA2'
	'TNFSF14'
	'LRG1'
	'CXCR2'
	'SLC5A10'
	'HAMP'
	'OR2AT4'
	'ALAS2'
	'TKTL1'
	'SOCS3'
	'PRRT1B'
	'TMPRSS11A'
	'TMEM92'
	'KDF1'
	'IL1RL1'
	'VHLL'
	'ADGRG3'
	'S100A9'
	'IL6'
	'PLA2G2A'
	'ADGRE1'
	'LSMEM1'
	'SELP'
	'CD300E'
	'CP'
	'CLDN19'
	'NPC1L1'
	'SFN'
	'SLC10A1'
	'LTA'
	'CLEC4E'
	'HBG2'
	'CXCR1'
	'LILRA5'
	'RNASE3'
	'TMPRSS12'
	'S100A3'
	'FGA'
	'MT1A'
	'CXCL10'
	'HSD17B2'
	'OR2A42'
	'TNFRSF6B'
	'LIF'
	'CSF3'
	'TPRX1'
	'POTEC'
	'CALCA'
	'SLC22A12'
	'MIA'
	'OR1I1'
	'SPDYE2B'
	'TNFSF12-TNFSF13'
	'CHRNG'
	'ZFP91-CNTF'
